# Supplementary material for: N,N-Dibenzyl-4-methyl­benzene­sulfonamide
Source: Acta Crystallogr Sect E Struct Rep Online. 2010 Apr 30;66(Pt 5):o1218. doi: 10.1107/S1600536810015059 (PMC2979169; doi:10.1107/S1600536810015059)
Supplement: Supplementary file 2 [file e-66-o1218-Isup2.hkl]

#
# h,k,l, Fc-squared, Fo-squared, sigma(Fo-squared) and status flag
#
data_I
_shelx_title ' 11n                    R =  New: Pca21'
_shelx_refln_list_code          4
_shelx_F_calc_maximum      392.34
_exptl_crystal_F_000      1488.00
_reflns_d_resolution_high  0.8412
 
loop_
 _symmetry_equiv_pos_as_xyz
 'x, y, z'
 '-x, -y, z+1/2'
 '-x+1/2, y, z+1/2'
 'x+1/2, -y, z'
 
_cell_length_a    27.7716
_cell_length_b     5.9523
_cell_length_c    22.3140
_cell_angle_alpha  90.000
_cell_angle_beta   90.000
_cell_angle_gamma  90.000
 
_shelx_F_squared_multiplier     1.000
 
loop_
 _refln_index_h
 _refln_index_k
 _refln_index_l
 _refln_F_squared_calc
 _refln_F_squared_meas
 _refln_F_squared_sigma
 _refln_observed_status
   0   0 -26       16.28       32.06    123.18 o
   2   0 -26        0.78       41.31     67.65 o
   4   0 -26        5.38       30.51     70.34 o
   6   0 -26       37.87      157.88     74.96 o
   0   1 -26        0.14      -89.99     59.99 o
   1   1 -26        0.18      -67.53     47.54 o
   2   1 -26        2.29       20.82     54.41 o
   3   1 -26       20.59      -10.89     52.16 o
   4   1 -26        6.93       27.58     53.52 o
   2   0 -25       15.11      -90.25     60.17 o
   4   0 -25        6.18      -37.63     77.44 o
   6   0 -25       12.97      252.60     98.52 o
   8   0 -25       13.99       81.27     95.92 o
  10   0 -25        5.76      -28.19    121.82 o
   1   1 -25        1.94       66.06     49.23 o
   2   1 -25        1.18      -67.17     47.76 o
   3   1 -25       20.98      -59.63     48.07 o
   4   1 -25       15.42      102.51     57.02 o
   5   1 -25        5.22        0.78     45.84 o
   6   1 -25       21.37       46.06     47.01 o
   7   1 -25        1.77       56.05     48.05 o
   8   1 -25        0.12       13.05     46.62 o
   9   1 -25       11.73       -5.48     50.92 o
  10   1 -25        4.17      135.71     58.94 o
   1   2 -25       12.56      -38.66     53.26 o
   2   2 -25       25.02      105.52     63.32 o
   3   2 -25        1.67      -18.51     60.66 o
   4   2 -25        3.17      -61.79     70.26 o
   5   2 -25       18.43      -33.88     70.76 o
   0   0 -24        0.05      -55.68     97.87 o
   2   0 -24       55.68       19.17     58.23 o
   4   0 -24       29.90       64.77     64.66 o
   6   0 -24       37.28       23.67     59.64 o
   8   0 -24       37.47       31.85     81.58 o
  10   0 -24       35.96       -3.00     66.91 o
  12   0 -24       16.23       30.23     67.90 o
  14   0 -24        1.72      -22.30     69.69 o
   0   1 -24        9.09       80.33     60.83 o
   1   1 -24       16.45       40.76     42.86 o
   2   1 -24        6.11       38.36     50.79 o
   3   1 -24       10.87       30.13     48.07 o
   4   1 -24        0.83      -33.41     46.88 o
   5   1 -24        3.89      -61.45     43.52 o
   6   1 -24        3.86       -8.54     43.49 o
   7   1 -24        7.11       -3.65     41.84 o
   8   1 -24       30.53       24.70     43.46 o
   9   1 -24       27.00       -8.50     48.30 o
  10   1 -24        1.84       21.68     47.13 o
  11   1 -24       38.34       29.27     52.27 o
  12   1 -24       19.21       50.50     53.51 o
  13   1 -24        2.91      -55.70     47.78 o
   0   2 -24      149.82      390.54    111.99 o
   1   2 -24       60.80      -17.85     57.87 o
   2   2 -24        1.99        0.38     59.30 o
   3   2 -24       35.08       37.77     66.79 o
   4   2 -24       34.99       11.23     60.21 o
   5   2 -24        0.48       -3.56     66.51 o
   6   2 -24       13.44       53.34    114.39 o
   7   2 -24        4.58      -16.50     70.24 o
   8   2 -24       18.09      -40.70     79.20 o
   9   2 -24       14.71       93.48     74.23 o
  10   2 -24        5.84       -2.18     73.53 o
   0   3 -24        1.91       56.26     94.58 o
   1   3 -24       19.00      -12.51     62.93 o
   2   0 -23       11.46       53.60     59.18 o
   4   0 -23      107.46      183.47     66.89 o
   6   0 -23        5.94        8.36     56.74 o
   8   0 -23       14.22      -40.51     55.72 o
  10   0 -23      175.86       57.04     84.24 o
  12   0 -23       56.29      106.20     66.80 o
  14   0 -23       31.62        6.86     66.21 o
  16   0 -23       51.64       47.88     72.18 o
   1   1 -23       26.00      107.24     45.46 o
   2   1 -23       22.91      -32.14     42.64 o
   3   1 -23       34.84      116.48     46.51 o
   4   1 -23        3.75        3.28     41.33 o
   5   1 -23      147.41      175.54     47.87 o
   6   1 -23        8.29       56.74     43.95 o
   7   1 -23        0.57       -3.93     40.48 o
   8   1 -23       56.45        9.22     41.18 o
   9   1 -23        0.54      -28.73     41.03 o
  10   1 -23        0.56      -24.44     50.06 o
  11   1 -23       14.71      133.09     73.83 o
  12   1 -23       12.11       -8.07     44.05 o
  13   1 -23        6.86        5.38     46.04 o
  14   1 -23        8.69       30.33     50.67 o
  15   1 -23       13.63      158.53     56.82 o
   1   2 -23       72.38       35.37     53.08 o
   2   2 -23       15.98       25.32     49.97 o
   3   2 -23       35.60      108.37     52.41 o
   4   2 -23       16.17       -0.85     47.37 o
   5   2 -23        0.28       -3.10     47.86 o
   6   2 -23       31.95       28.11     56.99 o
   7   2 -23        7.34       49.47     58.45 o
   8   2 -23        6.24       39.56     58.47 o
   9   2 -23       32.03      130.76     70.39 o
  10   2 -23        4.18      -29.31     47.27 o
  11   2 -23       19.95       12.84     50.23 o
  12   2 -23        7.25       47.16     48.46 o
  13   2 -23        3.49       53.91     50.42 o
   1   3 -23       66.83       55.58     59.38 o
   2   3 -23       25.79       -8.09     57.44 o
   3   3 -23        1.44      -84.26     56.93 o
   4   3 -23       10.49      -56.31     58.13 o
   5   3 -23        1.67      -38.17     60.16 o
   6   3 -23       23.29      -65.28     60.06 o
   7   3 -23       27.25      117.51     85.65 o
   8   3 -23        4.05        0.19     71.69 o
   0   0 -22      198.63      191.75     78.32 o
   2   0 -22       46.76       49.56     56.63 o
   4   0 -22       27.02       62.41     78.74 o
   6   0 -22        2.00      -12.56     54.35 o
   8   0 -22      130.26      126.15     66.32 o
  10   0 -22       78.98       99.56     65.15 o
  12   0 -22       95.31      147.00     94.61 o
  14   0 -22       92.89       96.50     91.80 o
  16   0 -22       49.36       73.35     67.30 o
  18   0 -22       42.52        7.68     68.56 o
   0   1 -22        5.26       16.69     57.56 o
   1   1 -22       39.35       17.15     40.49 o
   2   1 -22       26.37       -3.78     39.05 o
   3   1 -22      101.78      101.54     39.44 o
   4   1 -22       36.46       33.31     40.11 o
   5   1 -22       39.64       16.67     41.73 o
   6   1 -22       49.06       48.16     43.14 o
   7   1 -22       22.20      113.67     79.14 o
   8   1 -22        0.92      -54.37     38.54 o
   9   1 -22       14.53       -2.11     41.19 o
  10   1 -22       12.68       12.58     45.41 o
  11   1 -22        7.34       11.29     43.31 o
  12   1 -22       29.31       57.87     44.29 o
  13   1 -22       10.65      -59.67     39.78 o
  14   1 -22        9.73       56.33     45.84 o
  15   1 -22       27.36       -3.67     46.28 o
  16   1 -22       11.26       41.34     49.22 o
  17   1 -22        3.29      -20.13     50.45 o
   0   2 -22       68.63       28.38     59.89 o
   1   2 -22        1.04       24.11     40.35 o
   2   2 -22        2.20      -37.97     40.16 o
   3   2 -22       17.14       81.55     43.98 o
   4   2 -22       19.01       45.12     42.91 o
   5   2 -22       22.27        8.03     41.08 o
   6   2 -22        4.12      -15.42     52.30 o
   7   2 -22       17.01       27.12     54.87 o
   8   2 -22       11.58       90.57     60.05 o
   9   2 -22       52.91      -44.59     50.86 o
  10   2 -22        6.80      -14.43     45.06 o
  11   2 -22       72.89      134.84     62.11 o
  12   2 -22        4.16        8.48     48.68 o
  13   2 -22       19.26      -29.71     47.50 o
  14   2 -22        4.25       33.04     49.08 o
  15   2 -22       16.48       14.18     49.60 o
   0   3 -22       46.74      194.98     98.95 o
   1   3 -22       90.15       15.38     59.33 o
   2   3 -22       15.54      -79.86     54.40 o
   3   3 -22       19.09       39.59     60.14 o
   4   3 -22        7.00      -20.25     54.08 o
   5   3 -22        4.03       73.88     58.87 o
   6   3 -22       20.85       18.66     57.29 o
   7   3 -22       33.72       69.41     73.50 o
   8   3 -22        5.82       70.96     75.53 o
   9   3 -22       22.15       41.57     71.31 o
  10   3 -22        0.58        0.65     69.63 o
  11   3 -22        4.90      196.17     82.60 o
  12   3 -22        1.95        9.19     71.76 o
   2   0 -21      282.25      283.23     67.73 o
   4   0 -21        7.36      -10.29     51.36 o
   6   0 -21       50.78       26.35     55.97 o
   8   0 -21      477.23      574.52     86.75 o
  10   0 -21      283.33      292.04     71.25 o
  12   0 -21       53.14       85.67     62.16 o
  14   0 -21       31.32      114.11     66.59 o
  16   0 -21       19.21      -12.91     64.29 o
  18   0 -21       42.46      -68.75     61.94 o
  20   0 -21        6.34       32.09     70.08 o
   1   1 -21      150.88      146.09     42.10 o
   2   1 -21       13.04       34.05     38.26 o
   3   1 -21       43.82       44.36     37.92 o
   4   1 -21       54.23       53.57     36.83 o
   5   1 -21        9.77      -53.32     35.55 o
   6   1 -21        9.86        3.77     38.91 o
   7   1 -21      202.06       90.80     42.20 o
   8   1 -21       57.38       46.10     41.55 o
   9   1 -21       14.93        4.28     38.25 o
  10   1 -21      157.89      153.08     44.73 o
  11   1 -21       17.87       36.19     40.59 o
  12   1 -21       49.54       48.54     42.46 o
  13   1 -21       50.23       38.00     41.68 o
  14   1 -21       28.08       86.75     44.79 o
  15   1 -21       20.13       32.64     41.06 o
  16   1 -21        7.75       18.39     49.18 o
  17   1 -21        8.46      -17.43     49.40 o
  18   1 -21       19.83       -3.93     48.60 o
  19   1 -21        5.18       15.60     51.52 o
   1   2 -21       50.29       -0.90     37.79 o
   2   2 -21       51.79      -31.41     37.42 o
   3   2 -21       39.16      -23.24     36.51 o
   4   2 -21       18.67      -10.86     38.63 o
   5   2 -21      103.39      191.23     47.04 o
   6   2 -21       60.93       71.31     46.54 o
   7   2 -21       17.48      -35.67     50.09 o
   8   2 -21       55.76       32.83     39.77 o
   9   2 -21        4.58      -42.75     39.23 o
  10   2 -21       27.32      -30.76     42.52 o
  11   2 -21        9.55       21.14     46.02 o
  12   2 -21       34.94       54.60     47.73 o
  13   2 -21        1.36      103.03     48.23 o
  14   2 -21       19.59       46.92     48.99 o
  15   2 -21        6.31      -16.75     47.03 o
  16   2 -21        3.28      -45.67     50.97 o
  17   2 -21       15.83      -43.13     56.66 o
   1   3 -21       70.31       23.98     68.68 o
   2   3 -21        0.24       70.86     57.25 o
   3   3 -21        7.84      -77.28     51.52 o
   4   3 -21       49.32       70.22     59.04 o
   5   3 -21        2.71        7.02     54.27 o
   6   3 -21       10.50       64.68     55.70 o
   7   3 -21        3.79      -71.89     47.92 o
   8   3 -21        5.65        1.15     60.53 o
   9   3 -21       94.63      185.92    113.42 o
  10   3 -21       14.79       -8.69     68.55 o
  11   3 -21        3.06      -89.07     59.38 o
  12   3 -21       10.43      176.83     77.90 o
  13   3 -21        0.99       24.19     72.39 o
  14   3 -21       24.70      188.79     81.69 o
   1   4 -21       15.11      -11.92     55.86 o
   2   4 -21       28.02       24.90     58.99 o
   3   4 -21        1.08       45.45     61.09 o
   4   4 -21       18.44      -65.58     57.91 o
   5   4 -21        0.08       25.81     62.01 o
   6   4 -21        1.47      107.40     64.76 o
   7   4 -21        7.89       -5.71     61.21 o
   0   0 -20      494.80      597.75    183.93 o
   2   0 -20       72.96       62.06     50.87 o
   4   0 -20      107.51      168.26     57.87 o
   6   0 -20      139.43      150.40     60.69 o
   8   0 -20        2.75       84.08     54.38 o
  10   0 -20      274.54      357.50     71.71 o
  12   0 -20      342.02      297.95     98.07 o
  14   0 -20        9.00      -46.19     52.86 o
  16   0 -20       33.78      -42.89     56.09 o
  18   0 -20       47.87       78.43     74.17 o
  20   0 -20       84.34      -13.39     62.19 o
   0   1 -20        1.44      -27.06     64.42 o
   1   1 -20       40.09       67.63     40.00 o
   2   1 -20       62.75       50.52     34.97 o
   3   1 -20       79.35       59.09     34.35 o
   4   1 -20       27.71       -9.48     30.83 o
   5   1 -20      171.75       57.43     39.62 o
   6   1 -20        9.53       37.92     37.61 o
   7   1 -20       41.69       26.04     36.83 o
   8   1 -20       34.36       78.72     37.44 o
   9   1 -20       57.26       36.91     37.16 o
  10   1 -20       30.71       84.29     40.89 o
  11   1 -20       10.16       34.37     38.93 o
  12   1 -20      118.45      111.48     42.56 o
  13   1 -20       76.77      110.76     44.53 o
  14   1 -20       94.57      125.03     45.09 o
  15   1 -20       87.71       89.42     44.82 o
  16   1 -20       33.47       79.32     43.87 o
  17   1 -20       37.61       66.99     44.31 o
  18   1 -20        3.96       46.50     44.79 o
  19   1 -20        0.69       85.72     51.69 o
  20   1 -20        9.76       45.10     52.50 o
  21   1 -20       19.94       -8.92     50.45 o
   0   2 -20      180.76      131.30     59.57 o
   1   2 -20       99.48       91.59     41.27 o
   2   2 -20       18.20        0.68     41.88 o
   3   2 -20      366.54      485.06     82.77 o
   4   2 -20       23.47      -18.62     35.90 o
   5   2 -20        4.17       19.79     36.90 o
   6   2 -20       29.22       18.48     38.74 o
   7   2 -20       17.86       51.46     37.13 o
   8   2 -20        1.15       -8.26     34.72 o
   9   2 -20        7.30        2.67     45.05 o
  10   2 -20        2.22      -17.23     36.17 o
  11   2 -20        9.87       30.39     40.94 o
  12   2 -20        3.80       -8.75     40.53 o
  13   2 -20       13.85       29.26     44.70 o
  14   2 -20       35.54      -17.22     43.80 o
  15   2 -20       44.08       43.98     46.18 o
  16   2 -20        6.31       41.27     47.97 o
  17   2 -20        1.08       13.70     49.87 o
  18   2 -20        9.70       -3.22     61.17 o
  19   2 -20       21.88       92.67     61.73 o
   0   3 -20      427.98      370.03    124.87 o
   1   3 -20       16.75      -19.95     51.63 o
   2   3 -20        5.56       42.63     52.89 o
   3   3 -20        7.72       30.45     53.00 o
   4   3 -20       24.12       40.84     57.72 o
   5   3 -20        3.18       17.30     52.53 o
   6   3 -20       11.19       30.70     55.17 o
   7   3 -20       28.07        1.72     50.77 o
   8   3 -20       14.16       68.25     66.09 o
   9   3 -20       71.14      164.69     75.01 o
  10   3 -20        0.61      117.29     69.60 o
  11   3 -20        3.59       15.03     61.55 o
  12   3 -20      117.62       31.38     69.46 o
  13   3 -20        0.54       24.03     66.20 o
  14   3 -20       18.91       88.42     71.25 o
  15   3 -20       35.31      -21.26     67.85 o
  16   3 -20        1.36      -58.41     75.81 o
   0   4 -20       36.63       13.25     95.34 o
   1   4 -20        4.25       -2.40     53.40 o
   2   4 -20       14.54       91.82     60.61 o
   3   4 -20        9.40      -51.45     52.82 o
   4   4 -20       10.88       -8.25     56.41 o
   5   4 -20       14.35        4.20     55.73 o
   6   4 -20        3.45      -21.05     58.68 o
   7   4 -20        4.51      -52.94     52.63 o
   8   4 -20        1.48       16.67     72.34 o
   9   4 -20        3.59       21.06     71.03 o
  10   4 -20       35.48       51.65     70.89 o
  11   4 -20        5.90     -109.45     72.97 o
   2   0 -19       19.64       18.59     40.43 o
   4   0 -19      123.22      150.29     54.36 o
   6   0 -19      224.51      251.09     61.06 o
   8   0 -19      513.37      480.78     74.99 o
  10   0 -19      672.28      577.23     80.67 o
  12   0 -19      267.38      420.95     77.43 o
  14   0 -19       42.00       58.70     58.27 o
  16   0 -19       41.89        7.74     71.75 o
  18   0 -19       38.62       97.27     62.69 o
  20   0 -19       21.01       55.21     65.72 o
  22   0 -19        3.59      -77.62     62.61 o
   1   1 -19      194.27      302.70     45.42 o
   2   1 -19       94.59       89.54     39.67 o
   3   1 -19      237.87      203.65     37.58 o
   4   1 -19      151.50      149.74     37.24 o
   5   1 -19      236.90      238.46     43.69 o
   6   1 -19       59.46       62.67     35.72 o
   7   1 -19      132.30      159.28     40.84 o
   8   1 -19       60.84       54.53     37.24 o
   9   1 -19       14.20      -16.15     34.56 o
  10   1 -19      135.63      110.58     40.14 o
  11   1 -19        2.91      -28.83     35.65 o
  12   1 -19       12.28      -32.02     36.56 o
  13   1 -19       21.73       20.61     39.30 o
  14   1 -19        6.03       40.26     38.37 o
  15   1 -19       12.52       65.12     47.16 o
  16   1 -19      177.28      221.62     49.64 o
  17   1 -19       99.47      154.75     47.90 o
  18   1 -19        5.77       40.57     53.19 o
  19   1 -19       11.99       47.01     44.23 o
  20   1 -19       15.41       42.34     43.73 o
  21   1 -19       31.81       32.35     48.77 o
  22   1 -19       16.81        6.51     67.98 o
   1   2 -19      239.92      276.02     59.99 o
   2   2 -19       19.79       -8.05     34.33 o
   3   2 -19       37.30       77.63     38.05 o
   4   2 -19      108.30       97.35     39.37 o
   5   2 -19       33.94       30.51     36.34 o
   6   2 -19        4.58      -43.55     33.33 o
   7   2 -19      260.52      203.77     43.03 o
   8   2 -19       12.64       22.05     35.71 o
   9   2 -19       54.70       41.06     36.55 o
  10   2 -19       29.31       10.99     35.93 o
  11   2 -19       25.94      105.86     40.44 o
  12   2 -19       31.18       32.99     37.24 o
  13   2 -19       84.32       45.03     43.33 o
  14   2 -19       16.98       52.51     43.01 o
  15   2 -19       11.11      -16.36     44.91 o
  16   2 -19       24.79       79.22     45.34 o
  17   2 -19       65.96      -15.38     44.10 o
  18   2 -19        8.86       18.66     46.22 o
  19   2 -19       22.62       11.26     48.80 o
  20   2 -19        5.36       53.38     77.69 o
  21   2 -19        1.10      -55.17     57.24 o
   1   3 -19       77.24      116.38     51.69 o
   2   3 -19       94.32       60.66     52.95 o
   3   3 -19       21.98       -3.51     49.91 o
   4   3 -19       63.70       96.65     54.26 o
   5   3 -19       53.56       36.75     84.76 o
   6   3 -19       26.25       30.95     43.79 o
   7   3 -19       45.39       26.00     42.29 o
   8   3 -19      100.16      286.87    137.22 o
   9   3 -19       23.77      -44.97     58.13 o
  10   3 -19       85.91        5.65     85.25 o
  11   3 -19        4.96       23.20     62.80 o
  12   3 -19       63.81       13.56     64.46 o
  13   3 -19       16.34       88.01     67.36 o
  14   3 -19        7.66       -3.71     64.75 o
  15   3 -19        2.13       24.00     66.77 o
  16   3 -19       22.78        0.88     70.35 o
  17   3 -19        0.90      -72.73     66.23 o
  18   3 -19        8.06       61.97     73.00 o
   1   4 -19        5.29      -33.52     49.81 o
   2   4 -19        9.48       35.71     56.52 o
   3   4 -19        7.73      -48.47     51.21 o
   4   4 -19        1.44       29.20     50.87 o
   5   4 -19        5.39      -13.08     51.07 o
   6   4 -19        0.31       53.56     56.00 o
   7   4 -19        6.15       24.44     53.98 o
   8   4 -19       25.93       42.37     57.49 o
   9   4 -19        0.55      -33.75     60.91 o
  10   4 -19       23.91       24.03     65.95 o
  11   4 -19        2.78       -0.16     67.94 o
  12   4 -19       16.50      147.01     76.60 o
  13   4 -19        5.29       64.54     71.49 o
   0   0 -18       29.29      102.19     61.02 o
   2   0 -18      118.53      142.44     43.56 o
   4   0 -18      143.80       75.82     46.13 o
   6   0 -18       86.50       29.36     51.88 o
   8   0 -18      418.91      436.39     63.99 o
  10   0 -18      131.55       80.39     69.86 o
  12   0 -18      851.95      927.01    118.27 o
  14   0 -18      533.40      520.31     79.39 o
  16   0 -18      179.53      126.67     60.09 o
  18   0 -18       55.53      109.98     59.74 o
  20   0 -18       94.81       47.13     72.02 o
  22   0 -18        0.20       75.87     66.44 o
  24   0 -18       14.07       49.52     69.42 o
   0   1 -18      828.18      889.07     91.08 o
   1   1 -18      503.91      638.71     49.91 o
   2   1 -18        8.31        5.36     30.20 o
   3   1 -18      662.44      665.37     51.34 o
   4   1 -18      210.31      174.66     36.03 o
   5   1 -18       17.34       22.02     32.23 o
   6   1 -18      207.88      227.60     42.27 o
   7   1 -18       99.20      140.53     39.50 o
   8   1 -18      138.36      143.29     37.38 o
   9   1 -18       17.52       22.59     32.50 o
  10   1 -18       93.56      127.07     49.20 o
  11   1 -18      138.94       59.02     35.26 o
  12   1 -18       10.50       52.89     36.63 o
  13   1 -18       10.57       79.00     46.54 o
  14   1 -18       31.50       70.01     38.77 o
  15   1 -18       51.79      113.34     45.53 o
  16   1 -18       23.03       64.92     40.29 o
  17   1 -18        5.12       17.45     39.68 o
  18   1 -18       11.17       37.84     41.82 o
  19   1 -18       57.53       86.76     43.91 o
  20   1 -18       17.94        8.38     40.87 o
  21   1 -18       14.70       81.77     46.21 o
  22   1 -18       39.75       15.87     49.03 o
  23   1 -18       55.99       53.58     54.17 o
   0   2 -18      907.99      964.66     94.03 o
   1   2 -18      103.81       49.12     36.25 o
   2   2 -18       11.45        9.43     33.70 o
   3   2 -18       12.73        8.52     32.10 o
   4   2 -18      122.46      165.93     40.32 o
   5   2 -18      501.38      578.55     54.99 o
   6   2 -18       34.93       39.53     35.72 o
   7   2 -18       76.50      107.43     37.35 o
   8   2 -18       24.33        7.35     31.67 o
   9   2 -18      184.99      273.56     56.97 o
  10   2 -18       32.74       91.91     37.48 o
  11   2 -18       84.09       85.65     35.81 o
  12   2 -18       92.98       59.43     34.60 o
  13   2 -18        8.07      -23.50     34.23 o
  14   2 -18        0.79        0.05     35.87 o
  15   2 -18       57.48       86.77     63.52 o
  16   2 -18        7.16       -0.97     41.48 o
  17   2 -18       78.42       88.84     45.26 o
  18   2 -18        0.62       20.17     66.81 o
  19   2 -18       26.20      147.65     52.85 o
  20   2 -18        1.62      -61.56     45.79 o
  21   2 -18       11.76      -22.80     59.71 o
  22   2 -18        0.01      -22.02     58.37 o
   0   3 -18      122.48       45.56     50.61 o
   1   3 -18       33.19      -10.45     33.87 o
   2   3 -18       46.44        8.61     39.29 o
   3   3 -18        9.05      -10.37     38.25 o
   4   3 -18       79.66       97.84     57.04 o
   5   3 -18       76.07       88.46     43.45 o
   6   3 -18       49.13       65.52     43.83 o
   7   3 -18       26.35       -5.63     38.77 o
   8   3 -18       12.98      -22.64     39.08 o
   9   3 -18       20.59       31.55     48.76 o
  10   3 -18       22.13       35.04     48.53 o
  11   3 -18       44.38       75.01     51.06 o
  12   3 -18        0.52       31.19     48.21 o
  13   3 -18        0.64       43.35     50.73 o
  14   3 -18       19.51      -16.46     46.88 o
  15   3 -18       22.16       92.18     59.61 o
  16   3 -18        9.02       -9.99     52.47 o
  17   3 -18        0.63       17.42     67.91 o
  18   3 -18       22.64       46.71     71.39 o
  19   3 -18        1.82       52.55     71.54 o
   0   4 -18       26.29      119.05    107.99 o
   1   4 -18        2.56      -26.75     48.01 o
   2   4 -18       41.69      -22.22     50.66 o
   3   4 -18       29.09       59.07     54.24 o
   4   4 -18       42.45       22.87     50.97 o
   5   4 -18        0.52      129.40     55.32 o
   6   4 -18        5.41       61.07     51.93 o
   7   4 -18        5.83       60.78     54.65 o
   8   4 -18        6.45       86.92     56.56 o
   9   4 -18        4.19      -27.74     62.94 o
  10   4 -18        4.38       28.28     64.02 o
  11   4 -18       20.26       -9.69     67.71 o
  12   4 -18      145.43       78.05     69.40 o
  13   4 -18       28.43       89.92     72.19 o
  14   4 -18        7.61        3.36     66.95 o
  15   4 -18        5.25       18.53     64.70 o
   0   5 -18      121.35      232.05    104.62 o
   1   5 -18        0.73      -34.29     56.21 o
   2   5 -18       10.33       72.24     58.70 o
   3   5 -18       13.41        4.02     53.32 o
   4   5 -18        1.27      -76.78     51.19 o
   5   5 -18        9.15       51.87     59.47 o
   6   5 -18        8.76      -24.13     78.67 o
   2   0 -17     1483.02     1510.09    144.67 o
   4   0 -17      680.94      769.82     71.91 o
   6   0 -17       27.11       16.50     37.78 o
   8   0 -17      174.89      134.44     55.53 o
  10   0 -17       85.69       77.88     45.97 o
  12   0 -17      329.78      395.44     69.58 o
  14   0 -17      324.25      294.82     68.92 o
  16   0 -17      138.92      276.89     80.38 o
  18   0 -17       25.56       74.31     58.71 o
  20   0 -17       49.50       -1.17     56.52 o
  22   0 -17       14.16      -38.88     57.00 o
  24   0 -17       47.74      -15.01     86.75 o
   1   1 -17      658.18      722.71     47.13 o
   2   1 -17       16.58       15.24     29.58 o
   3   1 -17      293.77      352.60     38.89 o
   4   1 -17       47.34        4.26     26.84 o
   5   1 -17        8.30       13.90     35.32 o
   6   1 -17      297.81      218.73     36.95 o
   7   1 -17      612.49      448.58     52.24 o
   8   1 -17      212.09      297.21     40.38 o
   9   1 -17       22.40       13.13     30.08 o
  10   1 -17      112.64       94.14     33.87 o
  11   1 -17      112.19       86.85     41.48 o
  12   1 -17       51.64       82.47     35.81 o
  13   1 -17      375.82      404.91     61.30 o
  14   1 -17      133.75      114.37     37.86 o
  15   1 -17      440.93      428.39     53.41 o
  16   1 -17       20.42        4.62     56.35 o
  17   1 -17       96.37       19.76     39.26 o
  18   1 -17       98.84      111.30     43.97 o
  19   1 -17       25.35        3.19     45.75 o
  20   1 -17        5.47        9.08     41.30 o
  21   1 -17       21.49       35.36     43.13 o
  22   1 -17       29.46       88.43     46.61 o
  23   1 -17        2.58       19.46     48.60 o
  24   1 -17        8.28      108.75     54.10 o
   1   2 -17      482.93      541.62     44.48 o
   2   2 -17        0.72       21.30     28.52 o
   3   2 -17       95.82      118.57     33.79 o
   4   2 -17       27.03       53.30     31.00 o
   5   2 -17      277.62      288.83     44.31 o
   6   2 -17      244.45      257.47     37.38 o
   7   2 -17      402.93      497.94     46.45 o
   8   2 -17       18.60       40.10     33.40 o
   9   2 -17       87.48       68.42     34.21 o
  10   2 -17       16.58       -3.13     33.11 o
  11   2 -17      220.85      287.42     40.30 o
  12   2 -17      104.61      115.46     36.30 o
  13   2 -17       24.71       -7.93     33.19 o
  14   2 -17       40.67       43.87     35.46 o
  15   2 -17       18.19       31.50     35.93 o
  16   2 -17       43.53       39.69     47.78 o
  17   2 -17       24.58        6.11     41.55 o
  18   2 -17        3.36       -5.59     43.17 o
  19   2 -17       83.14       84.12     48.45 o
  20   2 -17       16.01      -25.20     43.40 o
  21   2 -17       96.51       82.19     43.24 o
  22   2 -17       21.07      -20.12     47.07 o
  23   2 -17       14.66        0.80     49.80 o
   1   3 -17       18.82       47.84     33.57 o
   2   3 -17        8.17       -4.67     30.03 o
   3   3 -17      197.69      229.91     43.77 o
   4   3 -17       60.34       56.32     33.34 o
   5   3 -17      139.35      170.35     40.17 o
   6   3 -17       15.24      -27.34     37.74 o
   7   3 -17       41.24       14.26     40.27 o
   8   3 -17       91.06       74.69     43.32 o
   9   3 -17       35.34       23.45     49.33 o
  10   3 -17       75.52       38.85     57.48 o
  11   3 -17       37.62       44.06     49.16 o
  12   3 -17        6.50        8.06     47.66 o
  13   3 -17      106.50       10.55     45.35 o
  14   3 -17       37.70       36.61     46.36 o
  15   3 -17       32.81       28.15     49.35 o
  16   3 -17       75.51      106.18     52.30 o
  17   3 -17        5.80      105.00     54.49 o
  18   3 -17        1.97        9.72     54.32 o
  19   3 -17        6.12      -12.36     56.75 o
  20   3 -17        8.97      228.67     69.35 o
  21   3 -17        8.95       89.20     79.43 o
   1   4 -17        7.39       -5.33     46.10 o
   2   4 -17      176.07       65.69     52.89 o
   3   4 -17        6.63       79.93     53.54 o
   4   4 -17      130.98      118.93     53.71 o
   5   4 -17        2.38      -47.38     46.63 o
   6   4 -17       74.79       75.99     68.93 o
   7   4 -17        6.61       -7.66     46.26 o
   8   4 -17        1.23      -67.78     67.87 o
   9   4 -17        2.91      -60.62     58.53 o
  10   4 -17      176.53      149.81     70.79 o
  11   4 -17        9.99      -19.38    101.23 o
  12   4 -17       15.45       41.89     64.65 o
  13   4 -17        0.53      -19.13     82.19 o
  14   4 -17        4.72      -56.53     61.86 o
  15   4 -17        0.24      -75.69     50.46 o
  16   4 -17        2.94       23.97     62.91 o
  17   4 -17       12.06      -25.86     63.14 o
   1   5 -17        0.86       -8.20     52.64 o
   2   5 -17        5.28       86.18     57.59 o
   3   5 -17        1.89       -5.23     56.99 o
   4   5 -17        2.73       12.54     52.90 o
   5   5 -17       44.88       80.74     56.89 o
   6   5 -17       11.44       23.47     53.17 o
   7   5 -17        2.81        2.83     54.32 o
   8   5 -17       26.54      -45.10     68.20 o
   9   5 -17       23.91      195.03     84.55 o
   0   0 -16      446.51      452.17    105.46 o
   2   0 -16      362.47      404.31     51.41 o
   4   0 -16     1760.38     1848.37    105.03 o
   6   0 -16      505.28      451.43     70.87 o
   8   0 -16      209.04      209.06     95.72 o
  10   0 -16      131.87      246.77     72.95 o
  12   0 -16      109.44       82.31     46.28 o
  14   0 -16      105.07       40.43     57.72 o
  16   0 -16      440.27      579.81     97.20 o
  18   0 -16       68.10       41.35     52.71 o
  20   0 -16       31.72       46.59     80.50 o
  22   0 -16       26.63       93.24     62.04 o
  24   0 -16       56.51      166.06     70.83 o
  26   0 -16       39.30       91.58     75.86 o
   0   1 -16       79.28       79.09     39.03 o
   1   1 -16      259.10      317.65     32.16 o
   2   1 -16       16.70       17.37     23.83 o
   3   1 -16      111.54      121.40     31.29 o
   4   1 -16       90.31      104.59     25.94 o
   5   1 -16      253.34      276.27     33.59 o
   6   1 -16      103.68       91.68     29.55 o
   7   1 -16       19.07       18.66     27.35 o
   8   1 -16      486.45      450.07     41.38 o
   9   1 -16       14.68      -28.12     25.06 o
  10   1 -16      250.48      162.27     32.98 o
  11   1 -16      343.68      361.01     41.18 o
  12   1 -16      144.59      134.47     36.62 o
  13   1 -16       11.05       93.66     34.37 o
  14   1 -16      422.35      450.80     47.71 o
  15   1 -16       77.66       81.88     36.52 o
  16   1 -16       20.93       27.61     34.16 o
  17   1 -16      165.69      230.88     50.98 o
  18   1 -16        9.11      -44.92     35.91 o
  19   1 -16       11.91       36.76     33.46 o
  20   1 -16        1.87      -26.04     31.90 o
  21   1 -16       70.88       82.63     37.88 o
  22   1 -16       37.70       91.89     39.53 o
  23   1 -16       70.15       92.46     39.81 o
  24   1 -16       12.81       67.64     50.92 o
  25   1 -16        3.87       34.85     51.84 o
   0   2 -16       28.99       25.50     40.17 o
   1   2 -16      383.43      478.29     42.20 o
   2   2 -16       31.04       87.42     29.17 o
   3   2 -16      966.42      969.32     55.27 o
   4   2 -16      286.75      341.39     38.38 o
   5   2 -16       69.62       31.56     32.37 o
   6   2 -16       46.31       46.47     25.37 o
   7   2 -16        2.72       15.36     25.07 o
   8   2 -16       43.76       23.26     28.30 o
   9   2 -16      112.15      156.86     33.51 o
  10   2 -16       12.67       43.07     32.24 o
  11   2 -16      572.66      488.49     45.53 o
  12   2 -16        4.43       49.25     32.65 o
  13   2 -16       54.24       24.01     31.22 o
  14   2 -16        3.00       13.24     31.58 o
  15   2 -16       13.70      -46.80     31.20 o
  16   2 -16       97.20       84.06     37.27 o
  17   2 -16       11.10      -37.13     34.73 o
  18   2 -16       13.57       35.53     39.86 o
  19   2 -16       46.37       26.60     36.79 o
  20   2 -16       87.85      119.63     41.63 o
  21   2 -16        9.61       25.16     38.84 o
  22   2 -16        9.51       86.40     42.41 o
  23   2 -16       46.06       41.12     49.83 o
  24   2 -16       13.03       54.89     50.97 o
   0   3 -16      451.38      409.53     57.80 o
   1   3 -16       43.43       73.33     29.34 o
   2   3 -16      134.85       90.09     31.14 o
   3   3 -16       98.38       87.93     40.34 o
   4   3 -16      102.71       35.96     30.58 o
   5   3 -16       88.56      123.79     34.18 o
   6   3 -16       48.40       49.34     32.28 o
   7   3 -16      160.66      129.19     36.43 o
   8   3 -16       97.37      109.31     36.07 o
   9   3 -16      196.27      145.98     67.23 o
  10   3 -16       66.49       88.73     47.83 o
  11   3 -16      154.73      205.31     57.71 o
  12   3 -16      190.04      161.52     54.33 o
  13   3 -16        1.79       67.33     42.51 o
  14   3 -16      105.55      113.55     39.36 o
  15   3 -16       41.21       36.47     46.95 o
  16   3 -16        0.10      -17.82     44.41 o
  17   3 -16        1.53        4.32     48.44 o
  18   3 -16       34.42      -53.49     46.61 o
  19   3 -16       23.83       46.27     43.09 o
  20   3 -16        3.31       24.98     48.42 o
  21   3 -16       36.64       51.24     50.76 o
  22   3 -16        1.43       55.24     51.33 o
   0   4 -16       52.27      231.98     79.92 o
   1   4 -16       56.01       43.24     49.72 o
   2   4 -16      145.91      102.77     52.66 o
   3   4 -16      108.74       84.27     50.83 o
   4   4 -16       57.88       61.47     49.25 o
   5   4 -16        9.29        2.08     44.19 o
   6   4 -16       72.65       -0.26     46.34 o
   7   4 -16       91.31      130.40     53.45 o
   8   4 -16        5.56      -50.60     44.64 o
   9   4 -16       47.70       17.80     69.42 o
  10   4 -16        1.13       59.12     59.17 o
  11   4 -16        6.87       80.25     62.46 o
  12   4 -16       18.68        8.06     56.89 o
  13   4 -16        8.45       44.19     62.99 o
  14   4 -16        9.47       29.76     58.69 o
  15   4 -16       19.31      -49.69     55.13 o
  16   4 -16        7.01       23.94     57.79 o
  17   4 -16       23.33       -5.87     58.97 o
  18   4 -16       21.54      105.90     85.00 o
   0   5 -16        1.35       65.34     70.99 o
   1   5 -16        7.59       32.56     50.03 o
   2   5 -16        1.13      -13.99     56.16 o
   3   5 -16        2.53        9.58     51.60 o
   4   5 -16        3.38       11.19     55.22 o
   5   5 -16        2.09       17.66     53.21 o
   6   5 -16        5.87        7.05     52.78 o
   7   5 -16        8.90      -49.82     48.57 o
   8   5 -16       51.83       48.95     55.24 o
   9   5 -16       49.48      -47.51     71.92 o
  10   5 -16       21.57      -53.36     70.95 o
  11   5 -16        8.85      -28.00     61.83 o
  12   5 -16       22.59      136.56     73.51 o
   2   0 -15      247.21      251.37     42.01 o
   4   0 -15      849.08      722.17     94.67 o
   6   0 -15     1268.59     1476.38    101.56 o
   8   0 -15      451.62      456.16     57.36 o
  10   0 -15     2053.34     1970.36    124.21 o
  12   0 -15      440.35      385.78     53.96 o
  14   0 -15       53.47       21.54     37.27 o
  16   0 -15      601.36      857.55     91.74 o
  18   0 -15       71.35       14.51     53.33 o
  20   0 -15       18.83       20.07     38.56 o
  22   0 -15       15.49      -20.89     55.38 o
  24   0 -15       26.61       47.60     63.00 o
  26   0 -15        5.96      -46.67     62.27 o
   1   1 -15      308.48      284.47     30.31 o
   2   1 -15      404.25      524.54     43.85 o
   3   1 -15      208.89      166.69     27.23 o
   4   1 -15      380.90      456.11     35.15 o
   5   1 -15       61.59      108.02     24.95 o
   6   1 -15      116.38      133.02     27.07 o
   7   1 -15      123.55      213.05     31.23 o
   8   1 -15       28.75        6.92     24.42 o
   9   1 -15       57.36      109.60     27.90 o
  10   1 -15        8.18      -30.32     24.53 o
  11   1 -15      158.54      112.02     30.93 o
  12   1 -15       75.38       31.62     28.47 o
  13   1 -15      128.76      154.53     32.99 o
  14   1 -15      271.64      298.15     41.68 o
  15   1 -15       59.68      105.23     34.66 o
  16   1 -15      209.30      161.96     55.90 o
  17   1 -15      122.24      116.45     32.98 o
  18   1 -15       15.55       51.02     30.99 o
  19   1 -15      200.36      228.66     40.30 o
  20   1 -15        1.83       -0.57     32.46 o
  21   1 -15      236.52      238.39     42.51 o
  22   1 -15       92.11      101.77     39.35 o
  23   1 -15       22.89       56.88     37.12 o
  24   1 -15       63.78       64.53     38.77 o
  25   1 -15       14.17       35.62     42.19 o
  26   1 -15        2.64       52.29     52.37 o
   1   2 -15      572.25      620.89     43.29 o
   2   2 -15       13.55       18.31     25.20 o
   3   2 -15      108.87      129.24     28.83 o
   4   2 -15       29.70       72.97     27.33 o
   5   2 -15       33.79        2.81     25.13 o
   6   2 -15      170.81      143.81     27.23 o
   7   2 -15       11.39       -0.29     23.81 o
   8   2 -15       27.26      -13.28     25.96 o
   9   2 -15      297.43      360.49     36.89 o
  10   2 -15      235.04      219.41     38.09 o
  11   2 -15      156.20      212.78     35.58 o
  12   2 -15      124.22      123.42     50.01 o
  13   2 -15      901.66      849.67     60.41 o
  14   2 -15      190.41      242.56     39.09 o
  15   2 -15        3.27        7.12     33.19 o
  16   2 -15        5.67       13.35     29.18 o
  17   2 -15       87.63      144.35     33.56 o
  18   2 -15        6.99      -34.11     30.18 o
  19   2 -15       94.63      102.68     38.42 o
  20   2 -15       10.54        8.39     34.59 o
  21   2 -15       11.45       47.48     44.09 o
  22   2 -15        4.08       46.29     40.27 o
  23   2 -15        2.86       18.80     40.28 o
  24   2 -15       12.27      -11.82     49.33 o
  25   2 -15       27.11       66.34     58.16 o
   1   3 -15      281.35      255.06     34.25 o
   2   3 -15      623.06      649.96     45.39 o
   3   3 -15       21.60       17.72     26.99 o
   4   3 -15      715.50      723.38     64.37 o
   5   3 -15       44.31       49.71     26.94 o
   6   3 -15       82.79       23.02     25.18 o
   7   3 -15      316.81      195.95     45.85 o
   8   3 -15       85.13       53.29     31.94 o
   9   3 -15      150.68       79.56     32.95 o
  10   3 -15      130.42       77.47     37.71 o
  11   3 -15       23.01       50.00     43.92 o
  12   3 -15       15.50       94.23     47.26 o
  13   3 -15        8.16        1.41     32.72 o
  14   3 -15       14.72        5.21     33.03 o
  15   3 -15       45.65       49.97     34.77 o
  16   3 -15       11.37      -11.76     30.80 o
  17   3 -15        2.00      -12.97     38.79 o
  18   3 -15        3.24        5.48     41.10 o
  19   3 -15        4.28        7.59     42.50 o
  20   3 -15        4.58       30.78     55.03 o
  21   3 -15       22.56       69.60     48.80 o
  22   3 -15        0.15       35.32     48.35 o
  23   3 -15        1.18       42.58     50.63 o
   1   4 -15      120.88       74.89     45.87 o
   2   4 -15        8.06      -44.49     41.57 o
   3   4 -15      117.21       68.27     50.71 o
   4   4 -15      105.18      143.16     47.20 o
   5   4 -15       80.42       75.16     43.55 o
   6   4 -15      125.08      139.02     48.19 o
   7   4 -15       80.13       63.87     66.98 o
   8   4 -15       64.50       67.77     48.66 o
   9   4 -15       48.33      -65.88     43.92 o
  10   4 -15       21.81       84.51     61.31 o
  11   4 -15       13.68       21.55     55.80 o
  12   4 -15       24.46       15.65     55.45 o
  13   4 -15       93.73       22.89     62.23 o
  14   4 -15       34.18      100.08     63.91 o
  15   4 -15       36.25       55.62     60.16 o
  16   4 -15       76.19      110.66     61.10 o
  17   4 -15        6.30      -70.53     54.31 o
  18   4 -15       27.16       58.87     53.91 o
  19   4 -15        7.25       22.77     52.48 o
   1   5 -15       29.44        9.05     48.40 o
   2   5 -15       37.44      -18.32     47.64 o
   3   5 -15        1.16      -23.99     54.18 o
   4   5 -15       13.30      -43.31     46.55 o
   5   5 -15       45.60      -24.93     45.96 o
   6   5 -15       10.98      -62.77     44.50 o
   7   5 -15       25.69       52.76     57.85 o
   8   5 -15        2.17      -11.01     49.00 o
   9   5 -15       36.22       34.69     52.42 o
  10   5 -15       34.70      -47.58     57.20 o
  11   5 -15        0.91        3.75     89.80 o
  12   5 -15        6.95       16.48     63.72 o
  13   5 -15        8.01      -42.44     61.34 o
  14   5 -15       19.33       -7.90     63.03 o
   0   0 -14     5034.09     6016.24    285.61 o
   2   0 -14      263.61      299.89     42.13 o
   4   0 -14      114.74      153.85     42.98 o
   6   0 -14      509.49      531.90     54.18 o
   8   0 -14     1286.75     1212.98     81.52 o
  10   0 -14      610.16      698.83    126.33 o
  12   0 -14      310.23      211.64     78.95 o
  14   0 -14      229.36      198.75     90.60 o
  16   0 -14      127.59      148.20     56.34 o
  18   0 -14      348.69      457.26     54.36 o
  20   0 -14       23.25       36.14     53.14 o
  22   0 -14       64.00      143.70     81.59 o
  24   0 -14       65.77       13.14     57.59 o
  26   0 -14       65.52       38.28    108.06 o
  28   0 -14       19.48      -26.14     80.15 o
   0   1 -14     2268.29     2100.42    106.46 o
   1   1 -14      592.28      568.93     37.04 o
   2   1 -14     1043.11     1086.21     49.72 o
   3   1 -14      163.73      184.06     26.59 o
   4   1 -14      669.94      810.67     41.21 o
   5   1 -14       40.67       36.90     22.05 o
   6   1 -14      733.78      743.24     42.52 o
   7   1 -14      687.89      722.93     42.37 o
   8   1 -14      765.01      790.29     44.91 o
   9   1 -14      474.89      416.61     35.80 o
  10   1 -14       94.02       89.37     31.16 o
  11   1 -14        4.33       14.23     24.46 o
  12   1 -14      100.14       35.24     26.66 o
  13   1 -14       10.81       35.22     26.24 o
  14   1 -14       16.38      -28.49     25.80 o
  15   1 -14        5.15      -21.63     24.92 o
  16   1 -14      111.22      141.10     32.96 o
  17   1 -14       18.38       -7.97     27.68 o
  18   1 -14      176.23      157.48     34.04 o
  19   1 -14      221.20      255.29     38.47 o
  20   1 -14       15.40       71.12     33.81 o
  21   1 -14       76.77      102.86     37.07 o
  22   1 -14       80.34       36.60     35.29 o
  23   1 -14       69.15       99.44     39.01 o
  24   1 -14        9.68       59.05     37.19 o
  25   1 -14        1.65      -24.22     35.76 o
  26   1 -14       11.39       49.12     40.83 o
  27   1 -14        7.31       15.20     42.41 o
   0   2 -14      190.27      157.68     40.14 o
   1   2 -14      126.23      113.78     31.26 o
   2   2 -14       51.33       62.34     24.78 o
   3   2 -14      322.41      349.97     49.17 o
   4   2 -14       96.52      131.81     28.06 o
   5   2 -14      571.63      578.03     42.86 o
   6   2 -14       66.10       37.27     22.79 o
   7   2 -14      115.58      144.83     26.31 o
   8   2 -14       16.26        8.63     23.39 o
   9   2 -14      603.53      587.15     42.24 o
  10   2 -14       96.26       63.40     27.57 o
  11   2 -14      701.11      709.03     47.17 o
  12   2 -14       37.41        8.69     26.16 o
  13   2 -14        3.85       71.51     29.33 o
  14   2 -14      142.14      148.47     29.96 o
  15   2 -14      116.97      167.82     32.70 o
  16   2 -14       91.40       82.99     30.60 o
  17   2 -14       76.52      142.88     33.57 o
  18   2 -14       21.15       54.48     32.43 o
  19   2 -14      275.39      263.86     41.16 o
  20   2 -14       57.57       -1.75     33.78 o
  21   2 -14       48.49       58.68     37.49 o
  22   2 -14       25.52       45.64     38.57 o
  23   2 -14        0.10      -11.20     38.13 o
  24   2 -14       13.91       35.26     40.61 o
  25   2 -14        3.76      -45.47     49.62 o
  26   2 -14       11.19       50.56     48.80 o
   0   3 -14       79.63       78.38     37.07 o
   1   3 -14      111.29      152.03     27.56 o
   2   3 -14       93.24       76.98     27.17 o
   3   3 -14      757.76      878.92     56.49 o
   4   3 -14      922.99      967.00     58.02 o
   5   3 -14      454.81      471.39     46.06 o
   6   3 -14      293.68      265.47     53.95 o
   7   3 -14       37.15       35.20     23.11 o
   8   3 -14       16.84       60.97     32.05 o
   9   3 -14      112.55       99.70     33.19 o
  10   3 -14       14.96       40.29     30.56 o
  11   3 -14      131.86       86.38     38.19 o
  12   3 -14      101.75       89.75     46.10 o
  13   3 -14       10.17        4.18     43.39 o
  14   3 -14       16.98       47.91     29.24 o
  15   3 -14      222.78      146.45     32.97 o
  16   3 -14       25.97      -21.45     29.34 o
  17   3 -14       52.58       14.97     31.35 o
  18   3 -14       75.34       64.93     40.85 o
  19   3 -14       24.11       77.49     42.39 o
  20   3 -14        1.61       33.03     43.62 o
  21   3 -14        5.11       25.19     43.21 o
  22   3 -14        6.53       34.23     53.94 o
  23   3 -14       50.85       34.45     51.46 o
  24   3 -14        9.34      -68.17     52.55 o
   0   4 -14       71.88       76.24     53.26 o
   1   4 -14      108.16      136.26     60.31 o
   2   4 -14      189.30      200.49     44.17 o
   3   4 -14        0.95       15.74     35.59 o
   4   4 -14      339.66      339.43     49.34 o
   5   4 -14       63.01       88.43     38.86 o
   6   4 -14      169.84      171.44     47.07 o
   7   4 -14       16.49      -14.57     39.14 o
   8   4 -14      249.78      309.06     53.79 o
   9   4 -14       36.46       38.13     41.77 o
  10   4 -14        0.22      -57.19     44.31 o
  11   4 -14        5.23       48.63     70.72 o
  12   4 -14      105.61       56.00     68.73 o
  13   4 -14        1.41      -49.73     52.52 o
  14   4 -14       96.64       27.54     61.88 o
  15   4 -14        3.20        9.50     43.93 o
  16   4 -14       17.12       46.55     47.79 o
  17   4 -14       24.31       96.41     52.46 o
  18   4 -14      116.70      156.46     73.96 o
  19   4 -14       24.53       27.04     43.90 o
  20   4 -14        1.42      -29.59     47.79 o
   0   5 -14      140.63       63.28     71.59 o
   1   5 -14       37.84       11.58     46.51 o
   2   5 -14        8.46      -19.99     43.47 o
   3   5 -14       21.53       67.74     48.31 o
   4   5 -14        6.97      -32.05     44.75 o
   5   5 -14       12.98      -46.14     44.86 o
   6   5 -14       48.69       68.33     49.49 o
   7   5 -14       74.71       74.72     51.34 o
   8   5 -14        0.39       27.89     49.63 o
   9   5 -14       50.72       38.95     48.96 o
  10   5 -14        9.05       32.00     86.32 o
  11   5 -14       26.69      177.01     71.01 o
  12   5 -14        5.09       15.05     64.00 o
  13   5 -14       19.36       98.67     66.53 o
  14   5 -14       12.52       69.57     66.93 o
  15   5 -14        0.37      -80.45     62.74 o
   0   6 -14        9.89       21.96     73.26 o
   1   6 -14        3.98       66.17     55.04 o
   2   0 -13      942.64     1208.40     65.28 o
   4   0 -13      295.41      378.10     45.01 o
   6   0 -13        5.72      -23.20     24.15 o
   8   0 -13      324.71      258.32     43.89 o
  10   0 -13      108.50       77.91     54.14 o
  12   0 -13       36.76       24.29     29.46 o
  14   0 -13      100.33       47.91     27.11 o
  16   0 -13     1257.59     1155.65     83.51 o
  18   0 -13       45.25      113.01     36.71 o
  20   0 -13      261.29      234.88     51.39 o
  22   0 -13       19.64       77.35     39.22 o
  24   0 -13      375.19      349.20     59.68 o
  26   0 -13       51.49       81.22     63.59 o
  28   0 -13       42.03       96.95     74.26 o
   1   1 -13      109.37       95.43     21.69 o
   2   1 -13      258.70      340.48     35.10 o
   3   1 -13      842.20      746.89     41.41 o
   4   1 -13      955.50      881.78     41.39 o
   5   1 -13      226.46      220.57     26.91 o
   6   1 -13      806.29      904.89     44.39 o
   7   1 -13       58.67       94.15     24.25 o
   8   1 -13       26.72       18.04     22.53 o
   9   1 -13      538.44      611.02     37.24 o
  10   1 -13      726.31      784.12     41.68 o
  11   1 -13       82.94       76.60     25.60 o
  12   1 -13        3.84       16.10     23.89 o
  13   1 -13      107.05      102.87     25.66 o
  14   1 -13       31.95       11.74     23.53 o
  15   1 -13       40.17       32.79     25.24 o
  16   1 -13     1030.10     1051.58     63.39 o
  17   1 -13      223.22      196.77     33.43 o
  18   1 -13      173.34      144.71     32.70 o
  19   1 -13        8.14        0.41     22.72 o
  20   1 -13        1.74      -13.51     23.19 o
  21   1 -13      101.94       34.35     27.01 o
  22   1 -13      111.57       68.34     35.65 o
  23   1 -13       12.73      -21.42     33.47 o
  24   1 -13        2.40       43.21     36.08 o
  25   1 -13       19.98       40.63     36.66 o
  26   1 -13       12.18      -13.01     36.34 o
  27   1 -13        7.57       60.79     52.58 o
  28   1 -13        7.84       48.16     44.21 o
   1   2 -13      211.59      289.43     30.19 o
   2   2 -13      216.84      247.73     30.20 o
   3   2 -13      826.08      759.72     44.81 o
   4   2 -13       55.16       13.13     22.54 o
   5   2 -13       17.61       27.19     20.75 o
   6   2 -13       35.90       87.69     22.40 o
   7   2 -13      515.56      597.43     37.21 o
   8   2 -13      797.56      850.42     46.68 o
   9   2 -13      793.73      795.86     68.35 o
  10   2 -13       34.79        9.51     23.05 o
  11   2 -13       89.84       99.31     27.77 o
  12   2 -13       44.67       70.40     24.13 o
  13   2 -13      240.48      293.30     30.68 o
  14   2 -13      242.08      237.42     32.64 o
  15   2 -13      208.84      183.79     32.19 o
  16   2 -13       44.77       44.60     28.47 o
  17   2 -13       73.01       42.83     30.42 o
  18   2 -13       35.86       38.38     29.96 o
  19   2 -13      474.96      372.11     45.04 o
  20   2 -13       16.07       12.93     31.28 o
  21   2 -13      286.32      259.90     40.45 o
  22   2 -13      106.14       84.93     37.03 o
  23   2 -13        2.05      -19.43     33.57 o
  24   2 -13       14.06      -12.42     38.24 o
  25   2 -13       25.00       52.76     42.82 o
  26   2 -13        0.42      -13.08     41.99 o
  27   2 -13       21.32       26.29     51.00 o
   1   3 -13      147.50      104.26     22.89 o
   2   3 -13        8.44       -9.03     18.52 o
   3   3 -13      286.53      296.74     36.44 o
   4   3 -13      345.25      374.03     33.56 o
   5   3 -13        8.47       17.00     23.65 o
   6   3 -13       28.26       47.64     24.20 o
   7   3 -13      118.13      113.02     27.43 o
   8   3 -13        6.32       23.89     25.15 o
   9   3 -13      254.70      250.39     34.77 o
  10   3 -13      387.58      449.83     42.11 o
  11   3 -13       53.93       26.82     28.54 o
  12   3 -13      303.55      217.92     35.66 o
  13   3 -13      602.61      575.02     39.59 o
  14   3 -13      146.02       92.57     28.76 o
  15   3 -13      215.72      147.46     32.10 o
  16   3 -13       71.60       85.57     32.37 o
  17   3 -13       58.25       23.74     31.57 o
  18   3 -13        1.01        3.67     29.79 o
  19   3 -13       23.42       44.08     42.13 o
  20   3 -13       91.53       52.40     43.24 o
  21   3 -13        5.91       33.55     42.62 o
  22   3 -13       15.85       18.10     42.91 o
  23   3 -13        1.71        6.61     44.80 o
  24   3 -13       22.96       12.19     47.57 o
  25   3 -13       15.14       50.60     53.24 o
   1   4 -13       96.60      166.23     39.69 o
   2   4 -13     1025.47     1075.85     71.18 o
   3   4 -13      163.65      170.84     40.77 o
   4   4 -13      377.98      312.02     47.90 o
   5   4 -13       85.56       65.80     38.01 o
   6   4 -13      254.68      248.65     45.11 o
   7   4 -13       39.35       43.97     38.34 o
   8   4 -13      112.76      142.04     46.25 o
   9   4 -13        5.72       72.74     42.45 o
  10   4 -13      134.18      158.83     54.07 o
  11   4 -13       35.38       65.71     56.75 o
  12   4 -13        2.49      -26.52     44.82 o
  13   4 -13        0.95       -1.06     39.86 o
  14   4 -13       37.25       74.29     52.23 o
  15   4 -13       10.73      -60.77     40.52 o
  16   4 -13       22.88       28.63     46.24 o
  17   4 -13       52.70      110.96     52.19 o
  18   4 -13       37.69        7.88     46.97 o
  19   4 -13        0.51      -22.92     47.07 o
  20   4 -13       15.69      -20.66     50.56 o
  21   4 -13       10.41       49.92     54.96 o
   1   5 -13       36.92       33.27     37.74 o
   2   5 -13       23.77      -13.42     36.89 o
   3   5 -13        9.95       -0.57     37.17 o
   4   5 -13        5.09      -54.89     36.59 o
   5   5 -13        5.88      -33.09     38.81 o
   6   5 -13       44.27       69.09     43.75 o
   7   5 -13      198.21      146.89     48.56 o
   8   5 -13      116.73      145.96     51.04 o
   9   5 -13       30.09       63.29     46.24 o
  10   5 -13       45.42       50.41     56.50 o
  11   5 -13        9.89       57.56     59.60 o
  12   5 -13       14.03      -52.42     58.04 o
  13   5 -13      109.05      128.09     96.61 o
  14   5 -13        3.36      -36.26     60.80 o
  15   5 -13       17.91      -12.40     66.84 o
  16   5 -13       25.26       48.02     51.79 o
   1   6 -13       28.30       55.95     51.72 o
   2   6 -13        0.66        6.78     47.60 o
   3   6 -13       17.01       51.03     51.15 o
   4   6 -13        1.68       27.95     53.35 o
   5   6 -13      102.38      111.99     58.11 o
   6   6 -13        9.87      -17.44     53.50 o
   0   0 -12      812.18      716.42     66.59 o
   2   0 -12      919.29      894.91     50.22 o
   4   0 -12     1088.52     1305.39     76.39 o
   6   0 -12      295.86      253.25     70.21 o
   8   0 -12      570.58      573.10     54.06 o
  10   0 -12       93.80       46.15     44.77 o
  12   0 -12       48.54        3.15     29.59 o
  14   0 -12       26.41      -19.43     23.61 o
  16   0 -12      450.24      571.25     46.88 o
  18   0 -12      277.22      227.31     41.40 o
  20   0 -12      277.03      185.23     41.99 o
  22   0 -12       29.36        2.33     40.43 o
  24   0 -12       55.75      117.84     46.32 o
  26   0 -12      274.06      265.37     58.65 o
  28   0 -12        5.86       17.01     66.46 o
   0   1 -12     8824.39     9624.99    243.99 o
   1   1 -12      263.20      250.50     24.94 o
   2   1 -12      828.93      756.83     36.31 o
   3   1 -12      272.07      355.05     27.26 o
   4   1 -12     1216.80     1385.07     49.83 o
   5   1 -12      299.74      379.28     28.30 o
   6   1 -12      316.72      340.83     28.90 o
   7   1 -12      343.77      407.80     31.56 o
   8   1 -12      145.26      119.62     23.99 o
   9   1 -12       90.97      143.45     26.21 o
  10   1 -12      220.41      233.03     27.73 o
  11   1 -12      283.28      328.53     28.14 o
  12   1 -12      148.08      107.82     23.50 o
  13   1 -12       32.72       11.36     21.40 o
  14   1 -12       52.62       15.97     22.23 o
  15   1 -12      702.23      705.47     43.45 o
  16   1 -12      194.70      254.66     34.72 o
  17   1 -12      121.56      148.05     25.14 o
  18   1 -12      228.37      232.28     32.19 o
  19   1 -12      368.36      409.98     50.71 o
  20   1 -12       86.01      158.13     28.21 o
  21   1 -12      111.79      103.22     30.05 o
  22   1 -12      153.11      120.89     33.63 o
  23   1 -12        5.51       46.91     29.43 o
  24   1 -12       43.63       31.99     34.59 o
  25   1 -12        0.18       70.68     37.52 o
  26   1 -12        2.46        2.24     35.38 o
  27   1 -12        7.63      -48.62     35.90 o
  28   1 -12       19.57       69.68     43.32 o
  29   1 -12       21.15      -28.97     43.68 o
   0   2 -12     1977.88     2029.21     98.75 o
   1   2 -12      916.55      858.71     46.56 o
   2   2 -12      660.55      790.28     43.23 o
   3   2 -12     1844.57     1844.65     65.21 o
   4   2 -12      251.83      254.01     29.45 o
   5   2 -12      194.11      169.85     29.16 o
   6   2 -12       65.40      104.07     22.39 o
   7   2 -12     2294.87     2491.84     76.15 o
   8   2 -12      948.78      942.43     48.29 o
   9   2 -12      974.69      940.46     50.84 o
  10   2 -12       48.17       18.03     20.60 o
  11   2 -12      139.09      139.15     25.48 o
  12   2 -12      229.21      229.39     28.55 o
  13   2 -12       64.84      111.15     25.60 o
  14   2 -12       44.26       58.05     23.53 o
  15   2 -12       61.28       75.77     26.67 o
  16   2 -12       24.63        9.38     25.47 o
  17   2 -12      125.07      169.89     31.69 o
  18   2 -12       54.31       17.41     28.14 o
  19   2 -12      158.33      130.73     33.29 o
  20   2 -12      222.78      233.28     43.57 o
  21   2 -12      114.18      117.16     36.11 o
  22   2 -12       10.88       -8.51     31.52 o
  23   2 -12       11.56       94.76     38.65 o
  24   2 -12       47.81       53.36     39.69 o
  25   2 -12       35.37       65.16     40.89 o
  26   2 -12       21.21       59.87     43.16 o
  27   2 -12       35.63       16.93     47.97 o
   0   3 -12      230.33      219.72     51.33 o
   1   3 -12        1.38       17.76     21.60 o
   2   3 -12      226.99      248.53     27.89 o
   3   3 -12       21.92       22.78     21.29 o
   4   3 -12      358.56      329.02     42.33 o
   5   3 -12      150.26      112.31     25.55 o
   6   3 -12       73.75       83.21     23.88 o
   7   3 -12      232.20      269.14     30.59 o
   8   3 -12       70.65       46.03     23.46 o
   9   3 -12      591.14      571.65     42.91 o
  10   3 -12       22.75        3.57     23.93 o
  11   3 -12      430.73      425.60     38.43 o
  12   3 -12      216.90      189.28     32.19 o
  13   3 -12       54.02       62.03     24.06 o
  14   3 -12      191.29      171.30     27.28 o
  15   3 -12      399.87      377.05     36.85 o
  16   3 -12      100.83      130.74     31.44 o
  17   3 -12      128.02      110.45     34.01 o
  18   3 -12      117.95      108.85     35.03 o
  19   3 -12       32.53       43.87     32.57 o
  20   3 -12       27.34       73.33     42.12 o
  21   3 -12       20.03      -57.96     38.64 o
  22   3 -12       15.57       41.57     42.63 o
  23   3 -12        2.97      -20.86     43.61 o
  24   3 -12       14.50       23.14     47.19 o
  25   3 -12        0.97        1.99     46.84 o
   0   4 -12      950.35     1036.08     95.74 o
   1   4 -12       40.48      -10.81     32.49 o
   2   4 -12      298.83      390.98     47.34 o
   3   4 -12      138.89      175.60     30.27 o
   4   4 -12      446.67      440.98     40.73 o
   5   4 -12      303.76      285.35     37.68 o
   6   4 -12      338.50      381.19     41.37 o
   7   4 -12       34.29       43.51     26.11 o
   8   4 -12       18.08       73.31     31.91 o
   9   4 -12       52.48       25.95     33.15 o
  10   4 -12       37.05       99.78     41.66 o
  11   4 -12      103.60       78.88     42.32 o
  12   4 -12      111.15       60.00     38.44 o
  13   4 -12        5.08        0.44     34.52 o
  14   4 -12        7.28        9.03     40.11 o
  15   4 -12        2.81      -16.19     39.85 o
  16   4 -12        5.08      -28.38     43.81 o
  17   4 -12        9.98       -6.43     44.87 o
  18   4 -12      182.24      126.03     45.18 o
  19   4 -12       13.40       24.83     50.64 o
  20   4 -12      125.27      127.42     54.07 o
  21   4 -12      112.37      140.22     58.15 o
  22   4 -12       33.03       -4.40     51.30 o
   0   5 -12      172.05      165.18     57.80 o
   1   5 -12       16.02       36.58     35.63 o
   2   5 -12       73.55       41.76     39.15 o
   3   5 -12       65.78      152.85     42.08 o
   4   5 -12       50.90       83.26     39.30 o
   5   5 -12      111.35      155.11     45.30 o
   6   5 -12       78.42      180.50     67.65 o
   7   5 -12       42.43       64.97     43.25 o
   8   5 -12      192.34      161.30     49.36 o
   9   5 -12       29.33      110.90     52.43 o
  10   5 -12       15.22       86.26     50.93 o
  11   5 -12       94.31       27.38     50.61 o
  12   5 -12       21.12       30.33     65.76 o
  13   5 -12       15.69       28.54     52.56 o
  14   5 -12       17.46      172.47     59.57 o
  15   5 -12       81.45      113.71     58.21 o
  16   5 -12        0.42       -9.55     49.24 o
  17   5 -12       12.40       19.07     50.39 o
   0   6 -12       51.94      -66.81     75.93 o
   1   6 -12       15.37      -25.30     46.03 o
   2   6 -12       13.95       53.02     45.46 o
   3   6 -12      151.45      140.82     50.74 o
   4   6 -12        0.13      -36.06     43.00 o
   5   6 -12       19.86        7.19     55.13 o
   6   6 -12        5.97       20.14     44.63 o
   7   6 -12       49.01       55.78     48.99 o
   8   6 -12        3.23       -3.01     49.72 o
   9   6 -12        5.06      -34.42     58.51 o
   2   0 -11     1070.76     1020.91     51.53 o
   4   0 -11      510.52      597.99     53.56 o
   6   0 -11       72.25       34.62     21.11 o
   8   0 -11      113.54       59.78     23.94 o
  10   0 -11      277.57      263.49     51.10 o
  12   0 -11      573.55      527.86     48.30 o
  14   0 -11      103.84       58.79     26.62 o
  16   0 -11      107.70       74.12     31.05 o
  18   0 -11      226.29      213.46     37.79 o
  20   0 -11       50.38       47.35     36.08 o
  22   0 -11       67.48       30.76     38.19 o
  24   0 -11       31.83       22.85     40.01 o
  26   0 -11       53.87       78.90     47.67 o
  28   0 -11       48.65       89.72     49.33 o
  30   0 -11        9.54      -32.13     67.96 o
   1   1 -11       34.10       34.78     17.06 o
   2   1 -11      549.65      719.37     33.87 o
   3   1 -11      696.40      690.07     33.44 o
   4   1 -11      655.45      722.73     34.82 o
   5   1 -11      105.62      110.43     20.38 o
   6   1 -11      524.70      644.84     35.64 o
   7   1 -11     2645.80     2511.47     71.38 o
   8   1 -11      157.02      158.21     24.44 o
   9   1 -11      298.94      305.71     25.49 o
  10   1 -11      157.47      141.33     21.85 o
  11   1 -11      198.90      221.13     28.18 o
  12   1 -11      220.11      248.29     25.88 o
  13   1 -11       52.98       38.48     20.82 o
  14   1 -11       64.54       65.84     17.95 o
  15   1 -11      687.71      649.44     34.14 o
  16   1 -11      294.84      223.36     25.44 o
  17   1 -11       35.53       15.78     22.33 o
  18   1 -11       23.25       21.66     25.09 o
  19   1 -11      270.20      287.67     30.80 o
  20   1 -11      263.09      265.72     33.57 o
  21   1 -11      356.65      423.20     45.53 o
  22   1 -11       74.20       98.58     38.40 o
  23   1 -11       72.70      106.88     30.46 o
  24   1 -11      334.98      305.69     39.70 o
  25   1 -11        8.20       51.03     31.49 o
  26   1 -11        0.64       22.97     37.51 o
  27   1 -11       37.58       15.56     38.56 o
  28   1 -11       26.90      -17.19     39.37 o
  29   1 -11        0.16       52.30     43.94 o
   1   2 -11      432.93      514.03     38.13 o
   2   2 -11      302.57      334.70     29.76 o
   3   2 -11       92.47      120.94     24.02 o
   4   2 -11     1312.30     1370.21     56.52 o
   5   2 -11      298.01      482.41     49.18 o
   6   2 -11      321.01      362.53     28.19 o
   7   2 -11     1266.32     1209.39     48.90 o
   8   2 -11      365.98      505.18     34.96 o
   9   2 -11      352.27      354.87     29.02 o
  10   2 -11      136.99      172.48     24.65 o
  11   2 -11       37.41       32.06     20.78 o
  12   2 -11      469.57      438.57     32.11 o
  13   2 -11      890.95      995.16     47.98 o
  14   2 -11       82.72       56.68     23.83 o
  15   2 -11      129.08      159.53     31.28 o
  16   2 -11       41.61       48.84     32.50 o
  17   2 -11      359.86      387.97     35.60 o
  18   2 -11      112.78       96.98     30.35 o
  19   2 -11      166.26      205.24     29.34 o
  20   2 -11       24.76       20.10     26.00 o
  21   2 -11        0.36       -8.59     29.01 o
  22   2 -11       59.18       90.23     34.54 o
  23   2 -11       18.29       18.09     34.22 o
  24   2 -11       59.05       64.40     38.81 o
  25   2 -11       26.16       62.60     38.24 o
  26   2 -11        1.19       39.39     40.15 o
  27   2 -11       39.75       46.49     43.16 o
  28   2 -11        3.82       77.11     53.74 o
   1   3 -11      248.51      222.58     33.34 o
   2   3 -11      549.66      495.77     35.00 o
   3   3 -11      735.32      810.32     45.53 o
   4   3 -11      655.27      612.68     36.09 o
   5   3 -11     2526.95     2561.48     74.91 o
   6   3 -11      363.00      393.82     34.43 o
   7   3 -11      772.66      926.14     55.54 o
   8   3 -11      165.14      255.25     31.41 o
   9   3 -11      270.81      270.80     30.22 o
  10   3 -11       56.62       52.28     24.35 o
  11   3 -11       80.88       32.27     24.78 o
  12   3 -11       23.74       41.60     26.13 o
  13   3 -11       70.30       75.39     22.14 o
  14   3 -11       50.02        9.35     21.75 o
  15   3 -11      138.55       90.24     26.00 o
  16   3 -11      304.01      274.13     36.00 o
  17   3 -11      406.06      345.59     45.39 o
  18   3 -11       14.13       52.27     29.37 o
  19   3 -11       44.14       36.34     41.09 o
  20   3 -11        5.60       47.52     32.22 o
  21   3 -11        0.78      -27.45     38.18 o
  22   3 -11       60.10      117.32     46.19 o
  23   3 -11        2.93      -11.51     41.31 o
  24   3 -11       16.00       24.63     43.66 o
  25   3 -11       23.03       -7.30     57.60 o
  26   3 -11        2.37      -35.36     43.63 o
   1   4 -11       65.40       94.58     31.26 o
   2   4 -11      272.68      246.53     36.81 o
   3   4 -11       40.51       22.98     30.55 o
   4   4 -11      711.90      658.60     47.20 o
   5   4 -11       15.16       39.52     26.23 o
   6   4 -11       96.97      132.94     29.53 o
   7   4 -11      270.15      283.43     47.29 o
   8   4 -11      349.21      389.11     42.12 o
   9   4 -11      157.34       54.16     32.68 o
  10   4 -11      789.12      766.11     73.71 o
  11   4 -11      225.83      160.37     37.29 o
  12   4 -11      156.70      166.42     40.62 o
  13   4 -11       43.24       41.06     49.30 o
  14   4 -11       49.49       53.52     38.17 o
  15   4 -11       23.29       -1.39     34.11 o
  16   4 -11       77.97       81.57     38.08 o
  17   4 -11       59.69       26.53     46.41 o
  18   4 -11       20.83       48.30     47.86 o
  19   4 -11        0.37       29.23     48.61 o
  20   4 -11      134.99      207.80     56.79 o
  21   4 -11       14.41       59.92     51.85 o
  22   4 -11       41.44       -1.27     51.34 o
  23   4 -11       14.37       18.96     45.17 o
   1   5 -11       71.34       57.64     36.51 o
   2   5 -11      143.48       74.12     38.15 o
   3   5 -11       70.65       22.93     35.53 o
   4   5 -11       76.21       57.75     45.84 o
   5   5 -11      395.51      489.11     53.20 o
   6   5 -11      200.59      206.16     43.55 o
   7   5 -11       65.62       33.10     36.96 o
   8   5 -11       38.56        2.91     37.88 o
   9   5 -11       11.82       -1.21     37.57 o
  10   5 -11       79.83       58.06     48.61 o
  11   5 -11       37.39       54.82     49.47 o
  12   5 -11        3.68      -17.04     41.43 o
  13   5 -11      214.14      241.53     55.34 o
  14   5 -11        6.06       28.87     46.51 o
  15   5 -11       35.84       19.18     47.11 o
  16   5 -11        7.27       12.22     49.55 o
  17   5 -11       35.16       25.64     50.04 o
  18   5 -11       21.71      123.47    110.89 o
   1   6 -11       17.56       10.46     39.77 o
   2   6 -11       25.06       -3.43     38.47 o
   3   6 -11        9.02      -10.73     39.56 o
   4   6 -11        7.95       37.22     42.85 o
   5   6 -11       44.84       12.49     45.92 o
   6   6 -11       10.89       21.89     43.91 o
   7   6 -11       74.56      165.01     49.22 o
   8   6 -11       27.03        1.58     42.45 o
   9   6 -11       38.82      113.72     55.74 o
  10   6 -11       11.64       52.78     53.71 o
   0   0 -10       61.86       84.49     26.74 o
   2   0 -10      338.87      405.00     29.93 o
   4   0 -10      454.75      437.95     37.33 o
   6   0 -10      209.86      267.70     32.19 o
   8   0 -10      533.73      454.86     67.93 o
  10   0 -10       81.71       55.95     21.59 o
  12   0 -10      326.99      301.36     32.80 o
  14   0 -10      226.02      208.34     32.10 o
  16   0 -10       10.77       37.56     36.98 o
  18   0 -10     2432.39     2596.17    108.57 o
  20   0 -10      205.83      228.56     44.28 o
  22   0 -10      124.97      122.20     42.52 o
  24   0 -10       31.49       16.41     39.75 o
  26   0 -10       39.72       35.98     53.74 o
  28   0 -10       12.25       94.99     50.91 o
  30   0 -10       51.59       77.92     55.07 o
   0   1 -10     2168.25     2496.45     80.31 o
   1   1 -10      428.93      476.91     24.21 o
   2   1 -10     3501.54     3412.57     70.69 o
   3   1 -10     5633.99     6104.83    116.46 o
   4   1 -10     1551.05     1711.75     51.15 o
   5   1 -10      239.86      231.87     22.10 o
   6   1 -10     2088.36     2235.89     61.20 o
   7   1 -10     1587.25     1675.65     56.65 o
   8   1 -10     1222.89     1152.54     44.51 o
   9   1 -10      850.09      898.18     37.83 o
  10   1 -10       27.67       20.67     17.93 o
  11   1 -10      458.08      511.39     30.34 o
  12   1 -10       15.57       14.12     19.08 o
  13   1 -10       39.36       19.13     15.58 o
  14   1 -10      120.32      110.13     19.66 o
  15   1 -10       46.98       50.95     18.71 o
  16   1 -10       12.46       12.58     18.61 o
  17   1 -10       16.33       10.28     19.79 o
  18   1 -10      159.89      122.06     23.91 o
  19   1 -10      617.39      564.33     36.04 o
  20   1 -10      136.05      157.45     28.31 o
  21   1 -10       21.85       34.16     25.95 o
  22   1 -10       12.35       31.89     25.46 o
  23   1 -10       24.65       28.01     27.30 o
  24   1 -10       15.46       16.74     32.94 o
  25   1 -10        9.25       15.35     29.72 o
  26   1 -10      140.51       97.23     34.55 o
  27   1 -10       44.45       41.91     34.02 o
  28   1 -10        2.09       22.25     38.82 o
  29   1 -10       50.48       66.20     42.15 o
  30   1 -10       17.43       24.21     44.16 o
   0   2 -10     2154.74     2348.08    150.61 o
   1   2 -10      222.83      193.85     24.09 o
   2   2 -10     1925.24     2019.51     77.82 o
   3   2 -10      323.76      346.47     36.35 o
   4   2 -10     1227.04     1190.80     53.75 o
   5   2 -10      682.57      605.45     31.18 o
   6   2 -10      163.81      202.45     22.17 o
   7   2 -10      457.58      436.81     32.08 o
   8   2 -10       69.99       40.85     18.44 o
   9   2 -10      236.39      246.51     25.19 o
  10   2 -10      255.04      259.42     25.91 o
  11   2 -10      281.17      260.07     26.96 o
  12   2 -10       31.55       16.38     19.06 o
  13   2 -10       64.89       46.28     21.30 o
  14   2 -10       19.98       33.53     24.26 o
  15   2 -10     1383.50     1496.86     60.45 o
  16   2 -10      607.77      563.45     39.54 o
  17   2 -10      536.45      572.46     46.19 o
  18   2 -10      114.80       73.49     23.63 o
  19   2 -10      447.83      459.96     45.18 o
  20   2 -10       56.61       61.15     26.99 o
  21   2 -10      138.55      129.76     29.00 o
  22   2 -10       14.27       50.35     30.17 o
  23   2 -10       16.83       47.64     29.24 o
  24   2 -10       62.23        7.97     35.75 o
  25   2 -10        7.56      -38.74     35.92 o
  26   2 -10        2.38       44.17     39.09 o
  27   2 -10        0.24      -23.28     40.10 o
  28   2 -10        0.70       63.27     44.88 o
  29   2 -10        2.96      -53.50     47.89 o
   0   3 -10      616.16      662.76     82.47 o
   1   3 -10      489.13      529.09     33.58 o
   2   3 -10       58.09       85.09     14.33 o
   3   3 -10     2121.16     2220.20     72.60 o
   4   3 -10      148.83      138.90     25.37 o
   5   3 -10      237.74      245.81     30.02 o
   6   3 -10      772.39      890.00     60.36 o
   7   3 -10      786.49      767.69     63.86 o
   8   3 -10       40.65       74.13     24.67 o
   9   3 -10      191.94      202.99     32.48 o
  10   3 -10      308.06      274.04     34.30 o
  11   3 -10      289.81      296.10     31.07 o
  12   3 -10      167.23      172.71     29.42 o
  13   3 -10        1.31       -4.14     23.95 o
  14   3 -10      170.28      149.85     29.64 o
  15   3 -10      112.23      112.42     24.05 o
  16   3 -10       20.07        1.08     22.62 o
  17   3 -10      783.93      694.36     49.81 o
  18   3 -10       13.25       25.13     28.43 o
  19   3 -10       24.35       18.13     36.91 o
  20   3 -10        9.42       52.04     32.29 o
  21   3 -10        3.46       43.53     35.15 o
  22   3 -10      138.46      226.56     49.71 o
  23   3 -10       95.44      131.72     63.51 o
  24   3 -10       38.48       -1.13     43.35 o
  25   3 -10       23.12       64.49     44.79 o
  26   3 -10       56.81      109.47     49.50 o
  27   3 -10       37.67        6.39     48.11 o
   0   4 -10      301.89      382.44     55.28 o
   1   4 -10      333.36      382.35     38.35 o
   2   4 -10     1504.04     1572.49     80.61 o
   3   4 -10      236.05      343.87     37.37 o
   4   4 -10      538.75      472.86     44.16 o
   5   4 -10      163.45      145.52     33.96 o
   6   4 -10      223.48      222.26     31.32 o
   7   4 -10        3.47      -21.33     25.43 o
   8   4 -10      896.04      890.47     58.67 o
   9   4 -10       55.76       35.29     29.42 o
  10   4 -10       73.87      123.21     34.21 o
  11   4 -10      133.56      106.99     34.62 o
  12   4 -10      486.92      546.88     62.38 o
  13   4 -10        0.93       31.87     34.88 o
  14   4 -10      236.03      273.80     65.34 o
  15   4 -10       50.78       36.62     34.63 o
  16   4 -10       30.85       61.15     35.48 o
  17   4 -10       11.41       61.07     38.22 o
  18   4 -10      284.71      308.97     47.01 o
  19   4 -10       33.13       65.00     42.89 o
  20   4 -10      110.93       47.14     48.39 o
  21   4 -10       17.86      -67.50     45.00 o
  22   4 -10       13.83       -0.55     48.27 o
  23   4 -10       26.06       36.61     53.03 o
  24   4 -10       11.44      -57.94     47.95 o
   0   5 -10      506.58      515.96     73.84 o
   1   5 -10       67.24       74.20     36.50 o
   2   5 -10      203.25      271.14     49.26 o
   3   5 -10     1096.86     1040.33     85.02 o
   4   5 -10       31.06       52.71     35.28 o
   5   5 -10      171.71      181.91     40.45 o
   6   5 -10       27.87       48.89     36.21 o
   7   5 -10       76.11      114.96     38.63 o
   8   5 -10        0.39       43.96     34.99 o
   9   5 -10       29.16       42.68     37.52 o
  10   5 -10      118.26       97.76     49.32 o
  11   5 -10       18.98       64.04     41.65 o
  12   5 -10       15.88       -2.60     42.10 o
  13   5 -10        0.77       11.50     49.75 o
  14   5 -10       13.61       -0.65     41.14 o
  15   5 -10        2.88       13.58     45.04 o
  16   5 -10       18.27       -7.77     42.65 o
  17   5 -10       13.85       38.26     45.43 o
  18   5 -10       10.40       37.48     49.75 o
  19   5 -10        0.57       32.01     50.25 o
   0   6 -10        4.07       24.19     55.66 o
   1   6 -10       10.13      -24.28     36.48 o
   2   6 -10        8.11       76.79     39.77 o
   3   6 -10        3.68       31.14     39.04 o
   4   6 -10       24.63       27.65     38.49 o
   5   6 -10      111.03      145.17     42.51 o
   6   6 -10        6.01       43.01     42.35 o
   7   6 -10       21.42       32.75     41.85 o
   8   6 -10        9.07      -12.72     42.28 o
   9   6 -10       55.45        7.21     49.42 o
  10   6 -10       12.64      -52.74     48.06 o
  11   6 -10       86.75       98.10     83.23 o
  12   6 -10        8.29        4.69     52.48 o
   2   0  -9     2322.82     2325.44     64.49 o
   4   0  -9     1236.67     1269.64     52.09 o
   6   0  -9     2311.12     2465.38     78.42 o
   8   0  -9       42.02       26.01     18.02 o
  10   0  -9      260.22      203.82     32.52 o
  12   0  -9       82.54      134.02     25.73 o
  14   0  -9      646.32      754.65     47.54 o
  16   0  -9       40.82       46.44     27.03 o
  18   0  -9        1.03       16.36     28.83 o
  20   0  -9      917.69      823.22     59.45 o
  22   0  -9       39.18       24.25     40.39 o
  24   0  -9      316.02      314.99     54.40 o
  26   0  -9       50.21       24.59     46.72 o
  28   0  -9      159.52      253.28     60.43 o
  30   0  -9       66.90       70.66     75.08 o
   1   1  -9      800.15      920.73     28.70 o
   2   1  -9     5858.38     5802.77     99.10 o
   3   1  -9      381.62      379.16     26.88 o
   4   1  -9      394.24      458.68     23.27 o
   5   1  -9     4002.93     3985.35    104.55 o
   6   1  -9     1193.96     1196.37     45.50 o
   7   1  -9      112.37      118.88     19.39 o
   8   1  -9     1831.69     1859.32     53.00 o
   9   1  -9      400.67      427.77     26.12 o
  10   1  -9      194.38      168.62     20.67 o
  11   1  -9       22.19       15.25     17.68 o
  12   1  -9      416.26      430.77     24.64 o
  13   1  -9        6.46       11.38     15.68 o
  14   1  -9      319.99      307.88     24.24 o
  15   1  -9       32.76       15.56     17.45 o
  16   1  -9      243.62      197.89     23.48 o
  17   1  -9       67.24       54.57     21.29 o
  18   1  -9       26.45       40.22     21.89 o
  19   1  -9      406.16      368.80     34.22 o
  20   1  -9      237.49      233.51     30.00 o
  21   1  -9       23.25       57.19     26.86 o
  22   1  -9       56.10       21.14     26.56 o
  23   1  -9       60.14       52.54     28.69 o
  24   1  -9        0.44       39.37     28.45 o
  25   1  -9       86.84       98.49     32.82 o
  26   1  -9        5.43       54.84     32.05 o
  27   1  -9       16.92       14.06     32.66 o
  28   1  -9        1.69       21.11     34.28 o
  29   1  -9       15.08       48.25     36.94 o
  30   1  -9        7.94       -0.54     43.45 o
   1   2  -9      887.43      898.41     37.77 o
   2   2  -9      591.27      694.39     30.05 o
   3   2  -9      210.85      293.88     21.92 o
   4   2  -9      257.49      288.88     22.19 o
   5   2  -9      712.57      857.22     36.63 o
   6   2  -9      815.35      881.60     33.59 o
   7   2  -9     2729.13     2437.61     59.43 o
   8   2  -9       54.20       43.40     20.70 o
   9   2  -9      997.50     1009.68     40.54 o
  10   2  -9      763.25      790.55     36.49 o
  11   2  -9      273.59      315.12     26.47 o
  12   2  -9      180.47      158.62     22.86 o
  13   2  -9        1.92      -19.63     18.16 o
  14   2  -9      170.81      147.09     23.98 o
  15   2  -9      110.36      105.80     23.60 o
  16   2  -9       28.67       12.08     25.24 o
  17   2  -9      557.84      571.22     37.89 o
  18   2  -9       18.07       31.20     25.35 o
  19   2  -9      339.29      273.54     38.96 o
  20   2  -9      103.93      141.85     29.78 o
  21   2  -9      206.83      321.86     55.21 o
  22   2  -9       14.77       44.65     31.85 o
  23   2  -9       52.34       35.83     32.87 o
  24   2  -9       12.37      -15.97     32.78 o
  25   2  -9      121.35      133.46     37.03 o
  26   2  -9        5.81        9.94     38.01 o
  27   2  -9       49.37       58.82     40.71 o
  28   2  -9        1.16       48.61     44.53 o
  29   2  -9       19.51       31.65     43.73 o
   1   3  -9      999.59      988.45     39.16 o
   2   3  -9       19.91       44.03     18.74 o
   3   3  -9       85.89       70.86     23.66 o
   4   3  -9       83.93       70.18     20.80 o
   5   3  -9      682.29      679.13     45.91 o
   6   3  -9       82.77       85.39     22.82 o
   7   3  -9     1486.61     1564.41     58.80 o
   8   3  -9      595.63      656.61     44.27 o
   9   3  -9      467.66      475.57     48.31 o
  10   3  -9      378.32      456.87     31.90 o
  11   3  -9      125.41      118.76     23.85 o
  12   3  -9      235.66      265.60     24.44 o
  13   3  -9     1150.99     1254.27     47.94 o
  14   3  -9      402.94      436.71     47.92 o
  15   3  -9      225.57      247.79     27.43 o
  16   3  -9      415.57      465.89     34.71 o
  17   3  -9      344.37      266.66     30.06 o
  18   3  -9       76.65       21.33     29.06 o
  19   3  -9        8.16      -11.54     26.47 o
  20   3  -9       18.33       10.88     28.82 o
  21   3  -9        5.96      -27.49     29.76 o
  22   3  -9      128.39      140.21     37.61 o
  23   3  -9       10.42       11.96     39.64 o
  24   3  -9       55.77       64.25     45.22 o
  25   3  -9       13.41      -24.59     41.43 o
  26   3  -9        0.89      -62.07     41.38 o
  27   3  -9       35.41       83.06     51.16 o
   1   4  -9      560.92      614.00     44.72 o
   2   4  -9      903.65      829.82     49.19 o
   3   4  -9      408.55      380.97     37.34 o
   4   4  -9      462.11      417.58     38.33 o
   5   4  -9      412.26      400.91     30.39 o
   6   4  -9      693.59      780.52     42.00 o
   7   4  -9       74.39       30.19     21.85 o
   8   4  -9      596.95      673.13     42.70 o
   9   4  -9       12.80        4.11     23.12 o
  10   4  -9      606.92      610.67     64.40 o
  11   4  -9       59.76       29.70     31.74 o
  12   4  -9      125.40      180.13     37.56 o
  13   4  -9      119.92      123.77     36.03 o
  14   4  -9      182.81      197.29     42.06 o
  15   4  -9      296.63      255.65     45.71 o
  16   4  -9       40.95       64.20     34.77 o
  17   4  -9       31.82       62.30     35.61 o
  18   4  -9       41.37       -8.09     34.91 o
  19   4  -9       66.44      100.29     40.75 o
  20   4  -9       80.65      119.13     41.71 o
  21   4  -9        0.24      -18.31     41.31 o
  22   4  -9       38.87       28.77     49.72 o
  23   4  -9        0.30       52.26     50.11 o
  24   4  -9       45.63       60.92     69.54 o
   1   5  -9       58.17       58.72     34.21 o
   2   5  -9      147.55      183.15     38.73 o
   3   5  -9       51.14       24.60     47.67 o
   4   5  -9      170.95      232.34     41.55 o
   5   5  -9       83.78      146.25     38.83 o
   6   5  -9      397.24      394.52     47.38 o
   7   5  -9      516.04      436.52     49.96 o
   8   5  -9      151.42      163.67     42.13 o
   9   5  -9       51.59       42.41     34.01 o
  10   5  -9       93.37       81.04     39.86 o
  11   5  -9       62.64        8.52     39.71 o
  12   5  -9        0.99      -44.85     38.43 o
  13   5  -9       82.80       94.32     44.36 o
  14   5  -9       49.24       86.19     44.45 o
  15   5  -9       28.99       67.38     47.70 o
  16   5  -9       39.62      -13.06     41.64 o
  17   5  -9       26.67       24.86     43.55 o
  18   5  -9        6.09       73.83     45.32 o
  19   5  -9       16.80      -54.14     48.05 o
  20   5  -9       64.06       44.44     51.78 o
   1   6  -9       82.77      112.95     39.82 o
   2   6  -9        0.73       27.11     36.99 o
   3   6  -9       27.45       87.48     44.27 o
   4   6  -9        8.29       18.74     36.79 o
   5   6  -9      324.57      345.11     49.15 o
   6   6  -9       19.87      -12.20     37.42 o
   7   6  -9       44.49       59.34     39.29 o
   8   6  -9       22.00       71.81     52.91 o
   9   6  -9        5.10        7.83     45.68 o
  10   6  -9        6.45       21.19     48.21 o
  11   6  -9        3.50      -22.15     46.87 o
  12   6  -9        6.99       83.34     48.79 o
  13   6  -9       70.65       46.75     48.43 o
   0   0  -8      757.78      715.86     56.26 o
   2   0  -8     2244.64     2400.34     62.66 o
   4   0  -8     1448.86     1509.33     52.67 o
   6   0  -8      244.70      268.23     31.96 o
   8   0  -8      220.84      200.49     22.42 o
  10   0  -8      324.87      295.90     29.76 o
  12   0  -8      869.41      864.79     50.99 o
  14   0  -8      254.39      294.81     33.73 o
  16   0  -8      340.37      365.91     38.03 o
  18   0  -8      180.29      194.72     34.75 o
  20   0  -8       33.75       23.53     31.02 o
  22   0  -8        3.32      -31.21     45.31 o
  24   0  -8      101.13       45.95     38.24 o
  26   0  -8      415.12      394.03     62.37 o
  28   0  -8       21.22      -46.92     44.31 o
  30   0  -8       57.39       88.16     55.79 o
   0   1  -8      412.63      407.25     27.45 o
   1   1  -8     2339.92     1793.56     38.69 o
   2   1  -8      197.87      183.89     15.95 o
   3   1  -8       62.12       83.99     16.78 o
   4   1  -8     2172.22     2289.46     47.28 o
   5   1  -8     2242.43     2099.76     45.13 o
   6   1  -8      165.74      159.07     16.63 o
   7   1  -8      181.79      191.19     17.69 o
   8   1  -8      249.95      287.64     21.85 o
   9   1  -8     1309.00     1295.52     41.89 o
  10   1  -8      227.82      248.83     21.70 o
  11   1  -8       20.50       34.45     13.73 o
  12   1  -8     1918.77     1978.49     53.04 o
  13   1  -8      304.43      332.79     28.58 o
  14   1  -8      367.27      356.53     24.62 o
  15   1  -8      398.14      371.91     30.77 o
  16   1  -8       32.73        0.50     17.30 o
  17   1  -8      139.63      131.52     23.44 o
  18   1  -8     1448.05     1376.82     56.02 o
  19   1  -8      114.32      141.66     26.20 o
  20   1  -8      488.34      534.37     38.26 o
  21   1  -8      223.28      238.81     36.16 o
  22   1  -8       90.26       48.68     28.28 o
  23   1  -8       44.22       63.85     29.77 o
  24   1  -8       48.55      -14.91     37.95 o
  25   1  -8        3.33       -0.80     27.94 o
  26   1  -8       16.81       17.28     29.95 o
  27   1  -8        1.60      -21.36     31.02 o
  28   1  -8       11.82       44.35     33.80 o
  29   1  -8        7.71      -14.77     34.00 o
  30   1  -8        6.81       24.58     37.95 o
  31   1  -8       30.47       49.14     41.59 o
   0   2  -8     2605.52     2659.46    108.16 o
   1   2  -8     1257.62     1320.48     40.62 o
   2   2  -8      406.69      422.35     23.92 o
   3   2  -8      245.91      315.21     40.82 o
   4   2  -8     6179.40     6514.06    131.98 o
   5   2  -8      682.91      812.86     33.00 o
   6   2  -8     2338.82     2374.90     53.85 o
   7   2  -8     2584.60     2680.82     59.07 o
   8   2  -8       86.55       91.70     17.85 o
   9   2  -8      703.31      717.12     32.86 o
  10   2  -8      230.35      260.44     22.70 o
  11   2  -8       36.48       55.82     21.43 o
  12   2  -8      124.21      143.79     22.72 o
  13   2  -8      158.06      194.76     22.80 o
  14   2  -8      211.90      218.08     25.42 o
  15   2  -8       38.13       25.71     21.15 o
  16   2  -8       31.06       22.41     22.86 o
  17   2  -8      375.75      419.40     43.31 o
  18   2  -8       39.02       18.43     25.10 o
  19   2  -8      580.28      742.33     53.78 o
  20   2  -8      487.45      347.70     36.18 o
  21   2  -8        5.83      -33.91     25.96 o
  22   2  -8        7.46       -6.08     29.92 o
  23   2  -8      187.26      183.72     38.07 o
  24   2  -8       81.48       55.87     33.23 o
  25   2  -8      100.37      105.91     35.94 o
  26   2  -8        2.44       23.05     37.28 o
  27   2  -8      101.50      130.37     42.64 o
  28   2  -8        2.14      -19.29     38.17 o
  29   2  -8      116.63      126.10     61.95 o
  30   2  -8        5.57      -18.10     44.51 o
   0   3  -8     1028.41     1084.60     69.47 o
   1   3  -8      166.56      173.98     18.64 o
   2   3  -8       28.51       18.19     16.37 o
   3   3  -8       23.29       -8.31     19.07 o
   4   3  -8      412.41      343.42     28.22 o
   5   3  -8      106.72      122.48     21.18 o
   6   3  -8      144.33      306.39     31.46 o
   7   3  -8      915.05      893.01     40.00 o
   8   3  -8      251.75      282.20     25.33 o
   9   3  -8      522.60      538.15     33.84 o
  10   3  -8       76.64       63.25     21.63 o
  11   3  -8     1110.21     1090.93     47.86 o
  12   3  -8      613.55      618.31     38.03 o
  13   3  -8       85.83       91.93     21.43 o
  14   3  -8      574.65      662.91     36.40 o
  15   3  -8      913.54     1038.12     54.68 o
  16   3  -8      560.86      650.52     63.57 o
  17   3  -8      974.62     1043.01     57.57 o
  18   3  -8       23.66       -0.60     21.98 o
  19   3  -8       47.00       31.90     28.65 o
  20   3  -8       72.41       54.67     30.03 o
  21   3  -8       18.55       28.90     30.94 o
  22   3  -8       33.94        8.01     32.57 o
  23   3  -8        6.95        6.67     33.69 o
  24   3  -8        1.70      -26.28     41.03 o
  25   3  -8       23.03        6.06     43.82 o
  26   3  -8        2.40       67.08     46.74 o
  27   3  -8        5.51      -13.82     45.57 o
  28   3  -8        0.64      -17.74     48.07 o
   0   4  -8     3181.06     2841.82    117.91 o
   1   4  -8      547.58      548.04     40.11 o
   2   4  -8       90.82       79.81     25.68 o
   3   4  -8       37.91       49.68     25.31 o
   4   4  -8      595.06      586.26     40.45 o
   5   4  -8        3.50       -5.16     23.04 o
   6   4  -8     1405.06     1612.97     64.72 o
   7   4  -8      164.77      163.98     34.26 o
   8   4  -8       54.40       41.07     19.41 o
   9   4  -8       89.05       76.49     24.61 o
  10   4  -8      474.89      583.63     39.28 o
  11   4  -8      122.64      171.98     29.08 o
  12   4  -8       85.42      120.89     36.60 o
  13   4  -8       58.48       59.87     32.38 o
  14   4  -8       48.18       31.98     33.34 o
  15   4  -8       31.42       39.36     35.36 o
  16   4  -8       30.57       48.67     34.16 o
  17   4  -8       58.86       35.46     34.59 o
  18   4  -8       37.48       25.84     34.57 o
  19   4  -8        4.77       36.09     36.09 o
  20   4  -8      246.94      140.55     44.15 o
  21   4  -8       49.08      -33.67     36.25 o
  22   4  -8      103.54       82.90     40.96 o
  23   4  -8        7.45       13.30     50.83 o
  24   4  -8       46.48       91.51     55.79 o
  25   4  -8        0.80       84.03     55.68 o
   0   5  -8      640.49      602.98     71.28 o
   1   5  -8       93.27       46.91     32.79 o
   2   5  -8      266.48      298.11     40.30 o
   3   5  -8       12.65       44.50     31.54 o
   4   5  -8      227.26      237.25     40.36 o
   5   5  -8      469.53      508.39     48.95 o
   6   5  -8      201.02      199.96     39.31 o
   7   5  -8       43.43       64.55     34.70 o
   8   5  -8      716.76      694.99     53.31 o
   9   5  -8      127.05      145.26     39.58 o
  10   5  -8       76.65       44.12     36.65 o
  11   5  -8       44.02      100.77     38.99 o
  12   5  -8       67.30       99.62     42.14 o
  13   5  -8       77.21      147.35     45.74 o
  14   5  -8       37.80       40.61     41.95 o
  15   5  -8      162.18      135.96     46.98 o
  16   5  -8        0.88       22.78     41.53 o
  17   5  -8       66.25       54.54     43.34 o
  18   5  -8      128.46      122.33     47.56 o
  19   5  -8       55.63       96.62     46.06 o
  20   5  -8        9.35      -61.48     40.98 o
  21   5  -8       29.31      -32.64     40.08 o
   0   6  -8        9.01      -55.77     46.32 o
   1   6  -8       57.58       60.58     36.72 o
   2   6  -8       47.82        4.33     34.01 o
   3   6  -8      633.94      610.13     55.81 o
   4   6  -8       25.53       14.92     35.59 o
   5   6  -8       17.90       -8.49     34.81 o
   6   6  -8       21.13       77.81     38.97 o
   7   6  -8       53.50       28.40     37.26 o
   8   6  -8       11.60      -49.73     36.53 o
   9   6  -8        0.95       35.81     45.19 o
  10   6  -8        6.85      -14.36     56.50 o
  11   6  -8       21.33       51.35     45.06 o
  12   6  -8        1.02      -10.85     49.01 o
  13   6  -8        4.60       23.58     48.42 o
  14   6  -8        3.70       37.06     48.34 o
   2   0  -7     1713.95     1957.50     83.07 o
   4   0  -7     1287.49     1346.77     49.12 o
   6   0  -7      146.39      140.41     18.75 o
   8   0  -7      139.67      170.41     19.11 o
  10   0  -7     1021.96     1193.84     46.50 o
  12   0  -7     1919.04     2163.65     73.59 o
  14   0  -7      220.58      332.30     41.61 o
  16   0  -7      205.46      168.02     44.90 o
  18   0  -7      515.86      542.01     47.62 o
  20   0  -7      909.67      896.93     60.63 o
  22   0  -7       37.01       22.75     40.25 o
  24   0  -7       31.81       21.88     38.69 o
  26   0  -7       78.04       55.56     48.20 o
  28   0  -7       15.28       45.25     49.44 o
  30   0  -7        0.04      -70.29     46.86 o
   1   1  -7       10.02       12.59     10.15 o
   2   1  -7      878.58     1099.94     54.00 o
   3   1  -7      493.83      581.03     20.96 o
   4   1  -7     6240.56     6164.39     99.30 o
   5   1  -7      373.00      361.29     17.46 o
   6   1  -7      400.72      376.08     18.72 o
   7   1  -7      712.30      779.99     26.19 o
   8   1  -7     1606.82     1825.90     47.29 o
   9   1  -7     1749.08     1681.28     43.19 o
  10   1  -7       23.40      -15.18     12.26 o
  11   1  -7       88.11       78.47     18.00 o
  12   1  -7      866.78      805.43     32.85 o
  13   1  -7      482.28      537.60     30.31 o
  14   1  -7      353.57      326.88     28.19 o
  15   1  -7      243.78      223.99     30.23 o
  16   1  -7       31.03       43.86     20.31 o
  17   1  -7       73.51      127.10     32.23 o
  18   1  -7       16.90       34.62     22.80 o
  19   1  -7      114.49       77.82     26.10 o
  20   1  -7      277.53      295.21     44.10 o
  21   1  -7      773.38      762.54     59.47 o
  22   1  -7       45.61       -1.60     26.20 o
  23   1  -7      202.93      212.80     51.50 o
  24   1  -7       24.32      -18.67     29.31 o
  25   1  -7       68.42        7.77     31.45 o
  26   1  -7        8.36       38.61     34.41 o
  27   1  -7        6.67       32.90     38.23 o
  28   1  -7      202.88      139.91     39.16 o
  29   1  -7       23.29        3.77     34.20 o
  30   1  -7       17.02       -9.74     36.81 o
  31   1  -7        6.80       -0.07     39.54 o
   1   2  -7     2382.85     2374.72     55.41 o
   2   2  -7      458.01      505.53     23.80 o
   3   2  -7     2002.01     1850.55     47.27 o
   4   2  -7    10216.46    10025.66    173.83 o
   5   2  -7     3474.20     3868.48     86.54 o
   6   2  -7     2807.33     2853.41     56.93 o
   7   2  -7      302.39      280.29     22.31 o
   8   2  -7      249.66      338.99     51.94 o
   9   2  -7      585.10      519.75     23.79 o
  10   2  -7      819.23      889.26     32.63 o
  11   2  -7      579.06      526.82     28.32 o
  12   2  -7       72.70       70.40     18.38 o
  13   2  -7     1424.24     1262.03     47.38 o
  14   2  -7       35.06       24.63     18.00 o
  15   2  -7       79.95      108.78     22.54 o
  16   2  -7      461.76      468.25     31.80 o
  17   2  -7      162.59      196.59     27.32 o
  18   2  -7       22.58       15.11     25.86 o
  19   2  -7      979.89     1019.00     50.86 o
  20   2  -7      282.24      243.61     35.31 o
  21   2  -7       30.63       22.96     29.86 o
  22   2  -7        3.06       -2.95     28.14 o
  23   2  -7        5.47       10.43     29.58 o
  24   2  -7       10.73       34.51     31.37 o
  25   2  -7      137.47      136.68     37.01 o
  26   2  -7        1.99       24.24     34.43 o
  27   2  -7       45.30       37.86     41.16 o
  28   2  -7        7.73       55.06     41.58 o
  29   2  -7        7.01      -14.62     40.90 o
  30   2  -7       24.44      162.90     64.78 o
   1   3  -7      560.88      570.79     34.52 o
   2   3  -7        0.39        4.92     12.79 o
   3   3  -7      336.41      401.61     34.69 o
   4   3  -7      369.31      381.32     27.03 o
   5   3  -7     1790.04     1815.92     56.60 o
   6   3  -7      620.09      711.59     35.83 o
   7   3  -7      764.37      835.99     36.74 o
   8   3  -7      166.14      205.81     22.08 o
   9   3  -7      539.39      468.25     32.03 o
  10   3  -7      108.44      107.40     22.65 o
  11   3  -7      269.54      316.55     29.34 o
  12   3  -7      262.44      240.98     28.36 o
  13   3  -7      293.18      308.10     29.63 o
  14   3  -7      345.53      374.58     31.82 o
  15   3  -7      868.30      909.34     43.39 o
  16   3  -7       58.20       46.03     21.79 o
  17   3  -7     1236.73     1124.93     66.54 o
  18   3  -7       46.18       68.24     23.38 o
  19   3  -7      321.89      272.43     40.94 o
  20   3  -7        1.65      -12.59     31.40 o
  21   3  -7        0.24       31.47     30.34 o
  22   3  -7       33.80       57.23     41.92 o
  23   3  -7       62.56       78.46     35.78 o
  24   3  -7       46.80       39.57     37.00 o
  25   3  -7        3.31       43.74     45.80 o
  26   3  -7        0.42       97.25     48.13 o
  27   3  -7       12.57       74.71     49.54 o
  28   3  -7       17.92       -9.56     48.42 o
   1   4  -7      142.99      147.15     25.56 o
   2   4  -7      234.57      235.08     28.96 o
   3   4  -7       46.01       17.08     25.35 o
   4   4  -7      919.52      927.63     49.86 o
   5   4  -7       92.05      108.40     25.10 o
   6   4  -7     1195.17     1199.22     46.56 o
   7   4  -7       63.62      107.05     21.42 o
   8   4  -7      622.00      679.96     39.03 o
   9   4  -7       28.49       43.54     23.62 o
  10   4  -7      864.57      860.00     45.31 o
  11   4  -7       40.96       14.38     23.08 o
  12   4  -7      209.16      199.27     30.53 o
  13   4  -7      471.57      516.31     46.34 o
  14   4  -7      210.82      158.26     36.86 o
  15   4  -7       59.34       58.83     31.74 o
  16   4  -7      508.64      407.84     44.40 o
  17   4  -7       13.60      -25.75     32.69 o
  18   4  -7        1.33       41.40     50.24 o
  19   4  -7       39.49       56.29     36.07 o
  20   4  -7        9.75       53.74     36.53 o
  21   4  -7        3.78       33.13     39.56 o
  22   4  -7       76.67        7.04     39.98 o
  23   4  -7       44.69       21.17     44.85 o
  24   4  -7       65.88       -3.37     40.18 o
  25   4  -7       17.74       10.98     54.63 o
   1   5  -7      492.18      411.87     46.59 o
   2   5  -7      312.05      327.95     40.78 o
   3   5  -7       76.60       41.54     40.34 o
   4   5  -7      142.86      167.01     41.13 o
   5   5  -7       29.50        2.06     29.08 o
   6   5  -7      187.70      184.88     37.46 o
   7   5  -7       71.01       83.39     31.01 o
   8   5  -7      189.39      125.33     34.00 o
   9   5  -7       67.46       92.56     60.21 o
  10   5  -7      316.76      393.00     50.81 o
  11   5  -7       19.73       89.88     37.97 o
  12   5  -7       50.54       90.66     38.74 o
  13   5  -7       33.66       46.98     38.68 o
  14   5  -7        0.99       -4.54     36.06 o
  15   5  -7       30.89        6.97     39.71 o
  16   5  -7        3.60       55.12     38.76 o
  17   5  -7      113.89      102.88     44.55 o
  18   5  -7       52.78       49.54     44.02 o
  19   5  -7       65.79       48.03     44.54 o
  20   5  -7       16.87       78.04     40.82 o
  21   5  -7       12.12       64.81     46.24 o
   1   6  -7       72.92       26.41     33.91 o
   2   6  -7       13.71       30.86     34.08 o
   3   6  -7       99.18      129.87     37.15 o
   4   6  -7       64.73       78.99     35.28 o
   5   6  -7      119.12       78.41     36.85 o
   6   6  -7      158.92      187.35     40.69 o
   7   6  -7       74.64      130.01     38.77 o
   8   6  -7        8.86      -36.91     34.67 o
   9   6  -7       58.98       64.60     42.46 o
  10   6  -7       90.06       73.00     44.90 o
  11   6  -7        9.57        6.74     39.89 o
  12   6  -7        5.18       29.06     43.88 o
  13   6  -7      203.88      268.07     72.83 o
  14   6  -7        3.49       37.19     46.21 o
  15   6  -7        5.43        2.26     45.54 o
   0   0  -6   153926.97   163294.03   4476.69 o
   2   0  -6     3103.57     3023.94     72.87 o
   4   0  -6    18071.49    18436.66    397.53 o
   6   0  -6      246.74      275.86     20.34 o
   8   0  -6     1029.96     1050.43     37.61 o
  10   0  -6       15.72       14.74     18.77 o
  12   0  -6     3403.14     2977.41     93.29 o
  14   0  -6     1250.47     1291.33     76.54 o
  16   0  -6      515.54      572.20     43.58 o
  18   0  -6     3198.52     3158.24    142.70 o
  20   0  -6      994.48      881.92     66.01 o
  22   0  -6       27.15       43.00     33.49 o
  24   0  -6        6.46      -52.59     35.06 o
  26   0  -6      319.87      283.77     58.36 o
  28   0  -6       31.47       48.14     51.33 o
  30   0  -6       65.48       46.00     65.03 o
  32   0  -6       21.01        4.15     54.89 o
   0   1  -6     3836.97     4467.72     97.99 o
   1   1  -6     5556.68     5678.30     83.68 o
   2   1  -6     1011.66      932.85     22.67 o
   3   1  -6     3748.10     4328.40     78.13 o
   4   1  -6    18575.26    18122.83    256.95 o
   5   1  -6      808.06      889.25     24.94 o
   6   1  -6      513.21      433.31     19.12 o
   7   1  -6     1088.15     1166.42     31.81 o
   8   1  -6       24.56        8.61     11.76 o
   9   1  -6      525.05      549.07     22.90 o
  10   1  -6       19.02        1.51     13.76 o
  11   1  -6      172.42      185.30     18.58 o
  12   1  -6      382.27      414.84     24.17 o
  13   1  -6      305.53      299.85     22.94 o
  14   1  -6      305.22      331.14     24.99 o
  15   1  -6     1155.61     1153.01     45.20 o
  16   1  -6      199.18      175.41     23.67 o
  17   1  -6      196.42      157.82     24.81 o
  18   1  -6       13.59        5.21     20.22 o
  19   1  -6      160.64      160.64     36.22 o
  20   1  -6      275.18      241.51     29.80 o
  21   1  -6      538.97      422.20     52.12 o
  22   1  -6       41.00       -6.23     24.97 o
  23   1  -6      409.09      337.10     42.27 o
  24   1  -6       18.10       25.61     31.56 o
  25   1  -6       35.32       33.82     32.98 o
  26   1  -6      204.63      166.43     39.92 o
  27   1  -6       22.78      -29.36     32.27 o
  28   1  -6       19.93        7.16     36.60 o
  29   1  -6       48.91      102.15     41.92 o
  30   1  -6       24.61       10.62     41.68 o
  31   1  -6        2.01      -20.80     43.21 o
   0   2  -6      428.36      506.04     33.21 o
   1   2  -6      884.38      786.39     26.59 o
   2   2  -6       27.68       41.04     10.77 o
   3   2  -6      252.17      290.70     42.71 o
   4   2  -6     2259.70     2120.90     42.10 o
   5   2  -6      543.06      479.97     20.09 o
   6   2  -6     2100.37     2064.00     40.20 o
   7   2  -6      994.58      959.36     28.14 o
   8   2  -6     1013.38     1125.47     42.31 o
   9   2  -6     2208.36     2457.13     54.68 o
  10   2  -6      729.24      759.68     29.49 o
  11   2  -6      726.02      627.04     30.03 o
  12   2  -6      186.92      184.06     20.25 o
  13   2  -6       99.70       91.14     18.60 o
  14   2  -6       25.49        7.33     17.30 o
  15   2  -6      932.62      954.33     48.14 o
  16   2  -6      134.79      110.84     22.39 o
  17   2  -6      252.80      307.92     26.99 o
  18   2  -6       44.92       17.89     21.07 o
  19   2  -6      384.48      436.21     50.83 o
  20   2  -6     1115.99     1090.53     56.25 o
  21   2  -6      685.38      700.51     49.14 o
  22   2  -6       83.01       87.12     31.51 o
  23   2  -6       11.04       11.42     29.05 o
  24   2  -6       39.32       14.69     32.83 o
  25   2  -6        8.13       27.70     31.75 o
  26   2  -6       11.98       18.14     32.89 o
  27   2  -6        1.35      -30.93     36.37 o
  28   2  -6        2.97       27.28     40.43 o
  29   2  -6        3.47      -19.46     41.98 o
  30   2  -6       22.51       43.52     46.37 o
   0   3  -6      129.69      159.66     28.79 o
   1   3  -6     1074.65     1172.08     42.14 o
   2   3  -6       69.80       49.62     17.48 o
   3   3  -6     2223.87     2119.76     48.85 o
   4   3  -6      388.73      467.94     23.51 o
   5   3  -6      114.12      108.14     25.41 o
   6   3  -6     1478.76     1453.30     44.64 o
   7   3  -6     1007.02      966.30     51.50 o
   8   3  -6       26.57       11.15     16.44 o
   9   3  -6      362.44      472.06     30.60 o
  10   3  -6      239.54      200.33     23.70 o
  11   3  -6      140.39      142.59     24.20 o
  12   3  -6      201.85      240.97     27.22 o
  13   3  -6       69.69       48.51     22.53 o
  14   3  -6        6.60        7.91     20.50 o
  15   3  -6       82.20       86.44     24.92 o
  16   3  -6       97.55      172.36     24.31 o
  17   3  -6      138.98      109.71     26.68 o
  18   3  -6       23.72      -10.11     20.40 o
  19   3  -6      270.85      273.65     49.48 o
  20   3  -6       17.04        3.03     25.53 o
  21   3  -6       75.40       53.14     34.68 o
  22   3  -6       34.68        4.24     29.97 o
  23   3  -6      138.78      182.50     38.67 o
  24   3  -6       52.73       33.78     34.98 o
  25   3  -6      127.64      198.70     43.67 o
  26   3  -6       48.41       -9.57     51.05 o
  27   3  -6       27.30       20.05     44.58 o
  28   3  -6       21.82        8.40     49.23 o
   0   4  -6      345.23      406.37     44.30 o
   1   4  -6       41.29       41.62     21.28 o
   2   4  -6       32.46       30.09     22.47 o
   3   4  -6      249.07      295.30     31.20 o
   4   4  -6      140.29      155.51     24.38 o
   5   4  -6       39.29       48.24     22.23 o
   6   4  -6      465.83      439.19     29.23 o
   7   4  -6       43.02       34.74     20.64 o
   8   4  -6     1724.96     1671.25     79.30 o
   9   4  -6       17.54       39.94     31.24 o
  10   4  -6      289.28      286.59     32.73 o
  11   4  -6      191.64      164.45     29.95 o
  12   4  -6      656.20      661.98     49.59 o
  13   4  -6        4.83       12.97     26.96 o
  14   4  -6      729.46      749.02     54.06 o
  15   4  -6      274.89      182.72     35.28 o
  16   4  -6       74.87      147.00     35.62 o
  17   4  -6       61.16       49.62     32.37 o
  18   4  -6       10.06      -18.62     32.77 o
  19   4  -6       94.55       85.45     41.20 o
  20   4  -6      104.55       75.67     38.13 o
  21   4  -6        5.66      -14.82     37.11 o
  22   4  -6       53.89       67.78     41.17 o
  23   4  -6       16.01       15.88     39.89 o
  24   4  -6       22.51      -29.48     43.93 o
  25   4  -6       53.54        1.46     46.56 o
  26   4  -6       13.56      -27.45     51.42 o
   0   5  -6      405.93      534.42     63.74 o
   1   5  -6      640.23      579.09     46.95 o
   2   5  -6       84.13      106.25     32.09 o
   3   5  -6      413.25      364.37     40.13 o
   4   5  -6      170.99      200.71     36.09 o
   5   5  -6      141.86      102.73     34.87 o
   6   5  -6      155.55      187.88     32.97 o
   7   5  -6       51.98       60.60     32.17 o
   8   5  -6       32.22       -2.49     28.31 o
   9   5  -6       32.18       16.74     37.37 o
  10   5  -6      194.59      166.63     39.29 o
  11   5  -6        6.23      -34.69     32.16 o
  12   5  -6       77.65       60.94     36.16 o
  13   5  -6        1.45      -31.08     34.38 o
  14   5  -6        6.72      -50.13     33.42 o
  15   5  -6       48.18       39.64     39.51 o
  16   5  -6       38.25       91.30     40.82 o
  17   5  -6       36.82       53.06     40.76 o
  18   5  -6        1.96       10.56     40.88 o
  19   5  -6        0.64       35.04     41.86 o
  20   5  -6       59.46       57.16     44.80 o
  21   5  -6        6.57      -53.43     43.24 o
  22   5  -6       53.46       91.17     48.62 o
   0   6  -6       72.29      129.11     53.09 o
   1   6  -6        4.28       18.00     32.21 o
   2   6  -6       86.95      159.96     36.44 o
   3   6  -6       31.54       25.80     33.38 o
   4   6  -6       87.49       86.64     34.43 o
   5   6  -6      170.35      180.63     38.41 o
   6   6  -6       13.41       45.68     33.87 o
   7   6  -6       27.10       42.15     35.24 o
   8   6  -6       54.35       -1.14     38.17 o
   9   6  -6       75.27       92.63     38.96 o
  10   6  -6        5.68       18.67     38.03 o
  11   6  -6      268.60      202.37     62.63 o
  12   6  -6       24.13       49.40     41.17 o
  13   6  -6       37.56       38.50     44.05 o
  14   6  -6       13.48      -22.30     41.99 o
  15   6  -6      161.92      140.95     56.44 o
   2   0  -5    63403.08    63295.88   1232.25 o
   4   0  -5    28910.27    28490.33    536.97 o
   6   0  -5     4194.34     3784.34     82.88 o
   8   0  -5      314.75      238.08     20.64 o
  10   0  -5     1060.61     1004.36     38.60 o
  12   0  -5     3775.19     3690.30     93.72 o
  14   0  -5      380.90      338.46     34.46 o
  16   0  -5     2139.56     2273.77     99.30 o
  18   0  -5       71.87       42.40     34.60 o
  20   0  -5       65.92       23.50     34.99 o
  22   0  -5       13.81       30.31     39.09 o
  24   0  -5      200.13      209.64     73.70 o
  26   0  -5       21.33       -4.59     41.81 o
  28   0  -5      571.29      460.17     72.96 o
  30   0  -5       53.03        7.89     50.59 o
  32   0  -5       17.11      -70.26     51.86 o
   1   1  -5     5560.37     5613.63     84.36 o
   2   1  -5     8705.85     8759.29    124.09 o
   3   1  -5     8855.22     8452.28    120.48 o
   4   1  -5    15575.68    14673.00    203.16 o
   5   1  -5       41.72       55.00     13.60 o
   6   1  -5       38.13       40.66     11.31 o
   7   1  -5     1378.00     1336.99     33.78 o
   8   1  -5       58.01       63.67     12.34 o
   9   1  -5      920.67      934.77     28.07 o
  10   1  -5      487.96      446.83     21.82 o
  11   1  -5      429.48      490.74     24.92 o
  12   1  -5      285.08      293.75     25.83 o
  13   1  -5       16.90       -7.45     14.34 o
  14   1  -5      307.27      298.50     23.85 o
  15   1  -5     1029.20     1084.88     39.42 o
  16   1  -5        9.83       19.24     17.13 o
  17   1  -5      326.51      252.97     24.91 o
  18   1  -5       74.39       57.92     19.35 o
  19   1  -5      403.37      404.91     35.74 o
  20   1  -5      931.28      941.76     47.74 o
  21   1  -5       75.73       86.89     23.83 o
  22   1  -5       77.20       34.68     23.51 o
  23   1  -5      169.89      108.84     31.12 o
  24   1  -5       17.95      -34.63     29.42 o
  25   1  -5       32.82       -7.97     32.35 o
  26   1  -5        7.00        7.45     32.78 o
  27   1  -5       27.92       34.72     35.06 o
  28   1  -5       14.88       63.41     37.89 o
  29   1  -5        0.25        2.10     37.82 o
  30   1  -5       28.03       33.60     40.93 o
  31   1  -5       21.50       61.44     48.57 o
  32   1  -5       19.92       84.09     49.81 o
   1   2  -5      368.69      389.31     18.43 o
   2   2  -5       50.11       38.97     10.09 o
   3   2  -5      757.19      793.61     27.00 o
   4   2  -5      782.78      906.03     29.13 o
   5   2  -5     1171.27     1137.76     37.56 o
   6   2  -5       14.50       13.61     11.20 o
   7   2  -5     1558.43     1496.77     36.49 o
   8   2  -5       72.58      184.53     30.18 o
   9   2  -5     3910.13     4029.32     93.87 o
  10   2  -5      315.50      446.89     22.43 o
  11   2  -5     1079.02     1201.37     36.30 o
  12   2  -5      353.28      364.54     23.42 o
  13   2  -5      406.06      460.50     25.14 o
  14   2  -5      150.75      136.25     19.27 o
  15   2  -5      210.13      222.53     21.80 o
  16   2  -5      293.08      276.35     28.54 o
  17   2  -5      452.30      443.98     31.16 o
  18   2  -5       29.29       50.33     22.57 o
  19   2  -5      214.07      218.53     31.04 o
  20   2  -5      275.21      274.58     31.90 o
  21   2  -5      231.26      302.88     41.86 o
  22   2  -5      450.58      445.79     60.27 o
  23   2  -5       25.88       34.63     30.20 o
  24   2  -5       79.52      106.26     32.58 o
  25   2  -5       11.97        4.88     32.13 o
  26   2  -5       69.87        2.88     33.67 o
  27   2  -5       21.74       28.70     34.44 o
  28   2  -5        5.49      -52.54     35.02 o
  29   2  -5       19.39      -11.55     37.84 o
  30   2  -5       13.37       30.26     44.38 o
  31   2  -5       20.65       15.82     47.35 o
   1   3  -5     2492.99     2482.93     59.08 o
   2   3  -5      161.53      111.17     18.57 o
   3   3  -5       73.36       70.89     13.03 o
   4   3  -5      276.48      278.54     18.68 o
   5   3  -5      117.83      159.95     17.98 o
   6   3  -5       63.92       41.75     15.22 o
   7   3  -5      438.76      398.32     27.70 o
   8   3  -5      673.69      789.46     61.93 o
   9   3  -5      435.90      437.00     28.95 o
  10   3  -5      286.42      326.16     26.34 o
  11   3  -5      808.45      914.10     38.32 o
  12   3  -5       84.27       75.42     20.55 o
  13   3  -5      901.44      824.31     62.83 o
  14   3  -5      385.68      478.10     29.60 o
  15   3  -5       58.90       39.27     18.13 o
  16   3  -5     1473.62     1523.19     54.74 o
  17   3  -5      485.76      433.71     45.84 o
  18   3  -5      161.68      149.98     23.18 o
  19   3  -5       65.04      114.98     27.66 o
  20   3  -5       50.59       13.44     26.32 o
  21   3  -5      446.28      497.65     44.41 o
  22   3  -5       19.74       71.90     31.99 o
  23   3  -5      197.55      214.96     41.38 o
  24   3  -5       36.64       70.31     35.35 o
  25   3  -5      197.93      162.99     42.06 o
  26   3  -5        6.83       30.34     39.65 o
  27   3  -5       17.16       -9.68     44.80 o
  28   3  -5       57.33       57.56     53.14 o
  29   3  -5        1.03      -50.16     46.26 o
   1   4  -5       29.93       25.43     18.68 o
   2   4  -5      286.79      245.22     26.39 o
   3   4  -5       45.37       26.65     19.35 o
   4   4  -5      286.28      294.78     30.91 o
   5   4  -5      596.53      521.73     33.76 o
   6   4  -5      771.52      790.68     35.50 o
   7   4  -5       25.00       30.24     21.49 o
   8   4  -5      292.76      305.22     29.41 o
   9   4  -5       29.17        8.68     21.97 o
  10   4  -5      662.63      687.95     49.39 o
  11   4  -5       15.03       29.80     24.52 o
  12   4  -5      321.61      305.08     34.82 o
  13   4  -5      374.77      326.86     39.18 o
  14   4  -5      352.31      361.38     37.78 o
  15   4  -5       56.12       43.02     29.41 o
  16   4  -5      258.35      260.25     37.65 o
  17   4  -5      121.33      140.32     37.55 o
  18   4  -5      130.92      146.91     47.44 o
  19   4  -5       15.45      -21.98     32.34 o
  20   4  -5       64.67       62.56     36.31 o
  21   4  -5        1.23      -22.19     36.33 o
  22   4  -5       99.30       75.73     38.39 o
  23   4  -5        7.49       11.07     38.71 o
  24   4  -5       66.94      112.22     41.89 o
  25   4  -5       31.05       41.26     46.80 o
  26   4  -5       32.49       26.48     50.21 o
   1   5  -5     1077.14     1015.57     52.40 o
   2   5  -5       72.36      125.88     29.80 o
   3   5  -5       89.74      100.04     27.56 o
   4   5  -5      513.35      543.55     44.47 o
   5   5  -5       66.88      157.22     30.86 o
   6   5  -5     1216.66     1236.72     72.64 o
   7   5  -5      124.77      111.67     30.67 o
   8   5  -5       15.41       -4.40     27.55 o
   9   5  -5       27.16       55.36     32.63 o
  10   5  -5       89.56       85.54     35.54 o
  11   5  -5       25.75        3.10     31.82 o
  12   5  -5      212.20      202.22     41.17 o
  13   5  -5       73.20      133.41     39.20 o
  14   5  -5       15.18      -11.28     34.46 o
  15   5  -5      113.92      156.42     40.49 o
  16   5  -5       49.77       46.95     37.56 o
  17   5  -5       45.16       32.70     39.35 o
  18   5  -5       12.48       78.00     41.93 o
  19   5  -5       42.79       49.56     42.54 o
  20   5  -5       49.02       83.35     44.49 o
  21   5  -5        5.78       -1.20     43.27 o
  22   5  -5       16.01       58.21     47.72 o
   1   6  -5      388.50      434.36     52.20 o
   2   6  -5       96.27      124.12     35.13 o
   3   6  -5       86.58       93.09     34.26 o
   4   6  -5       20.76       51.09     32.53 o
   5   6  -5      143.12      153.76     35.94 o
   6   6  -5       25.06       11.05     32.01 o
   7   6  -5       48.10       46.80     34.54 o
   8   6  -5        7.85        9.42     34.30 o
   9   6  -5       53.06       80.29     37.41 o
  10   6  -5       11.66       64.67     37.73 o
  11   6  -5       22.11       30.18     37.85 o
  12   6  -5        2.55       62.21     57.44 o
  13   6  -5       86.20       67.80     43.58 o
  14   6  -5       11.93       77.74     43.85 o
  15   6  -5       21.80       39.24     44.38 o
  16   6  -5        4.06      -23.23     39.25 o
   0   0  -4    53723.57    57790.73   2301.90 o
   2   0  -4     4710.80     4673.73    107.69 o
   4   0  -4    25287.02    22883.46    427.28 o
   6   0  -4     2165.54     1878.76     47.48 o
   8   0  -4      506.38      618.85     28.18 o
  10   0  -4     1894.53     2136.70     61.23 o
  12   0  -4      310.79      303.04     25.84 o
  14   0  -4        9.90        4.89     22.84 o
  16   0  -4     1293.60     1298.07     60.29 o
  18   0  -4     2782.01     2863.18    101.14 o
  20   0  -4      216.78      294.48     40.30 o
  22   0  -4      259.30      273.85     40.87 o
  24   0  -4      243.58      192.66     42.81 o
  26   0  -4      291.43      280.62     50.48 o
  28   0  -4       92.43      111.35     49.54 o
  30   0  -4       51.67       24.53     57.37 o
  32   0  -4       15.58       16.65     57.46 o
   0   1  -4     3461.98     3348.73     73.46 o
   1   1  -4     2189.87     2014.75     36.94 o
   2   1  -4     7646.55     7414.04    109.05 o
   3   1  -4    31254.90    31882.77    432.29 o
   4   1  -4     5756.53     5266.85     75.27 o
   5   1  -4     1334.31     1233.22     26.63 o
   6   1  -4      256.55      291.85     14.60 o
   7   1  -4     4702.93     4896.94     77.71 o
   8   1  -4      414.25      439.93     20.38 o
   9   1  -4     5011.92     5191.78     81.41 o
  10   1  -4      578.35      573.98     27.50 o
  11   1  -4     6600.03     7214.60    108.94 o
  12   1  -4      333.01      359.27     21.61 o
  13   1  -4      428.47      414.52     28.63 o
  14   1  -4     1971.14     2218.26     49.90 o
  15   1  -4      181.04      176.97     19.57 o
  16   1  -4       16.90        8.54     16.01 o
  17   1  -4      172.69      160.14     20.28 o
  18   1  -4     1014.20      892.80     40.89 o
  19   1  -4      348.72      452.20     30.19 o
  20   1  -4      159.44      160.51     26.10 o
  21   1  -4      150.91      109.33     23.91 o
  22   1  -4       58.51       46.31     23.42 o
  23   1  -4      205.47      154.31     27.68 o
  24   1  -4      195.93      104.41     32.65 o
  25   1  -4      129.07      133.69     34.30 o
  26   1  -4      195.50      291.66     40.57 o
  27   1  -4       10.84       66.10     35.02 o
  28   1  -4       15.74      -22.83     34.10 o
  29   1  -4       29.26       43.27     38.67 o
  30   1  -4       37.87       31.29     38.38 o
  31   1  -4        7.06       23.45     41.53 o
  32   1  -4       16.37       22.45     45.11 o
   0   2  -4     1884.32     2057.37     66.96 o
   1   2  -4     1402.09     1347.00     31.85 o
   2   2  -4      916.93     1038.16     29.63 o
   3   2  -4     3075.11     2975.41     61.69 o
   4   2  -4     2571.04     2618.01     53.33 o
   5   2  -4      137.36      136.34     14.95 o
   6   2  -4      647.51      899.97     30.82 o
   7   2  -4      329.49      334.17     16.12 o
   8   2  -4       18.10        2.06     10.95 o
   9   2  -4     2465.19     2332.68     50.76 o
  10   2  -4      919.86      985.47     31.03 o
  11   2  -4      384.47      478.08     24.03 o
  12   2  -4      237.91      253.79     18.91 o
  13   2  -4       49.06       47.43     14.73 o
  14   2  -4      145.63      185.25     19.50 o
  15   2  -4      278.67      312.65     23.01 o
  16   2  -4      197.37      320.03     24.06 o
  17   2  -4     1038.41     1079.12     41.59 o
  18   2  -4       14.25      -13.35     18.61 o
  19   2  -4        7.98       24.72     20.40 o
  20   2  -4       20.11       10.30     22.54 o
  21   2  -4       19.47       24.08     25.46 o
  22   2  -4      355.22      303.33     34.99 o
  23   2  -4     1145.49     1199.22     62.37 o
  24   2  -4       12.19       27.13     35.10 o
  25   2  -4       43.45       17.60     30.95 o
  26   2  -4        7.00       -3.87     29.31 o
  27   2  -4       32.03       69.01     34.66 o
  28   2  -4        3.95      -12.65     36.58 o
  29   2  -4       44.20       76.10     41.24 o
  30   2  -4        0.66        7.71     39.56 o
  31   2  -4        5.33      101.53     51.08 o
   0   3  -4      600.25      687.01     42.15 o
   1   3  -4     1192.96     1382.91     42.36 o
   2   3  -4      181.20      179.21     18.04 o
   3   3  -4      442.35      538.79     36.30 o
   4   3  -4      186.21      191.92     17.58 o
   5   3  -4      724.82      775.63     35.31 o
   6   3  -4      203.87      180.99     19.03 o
   7   3  -4      109.15      108.56     16.21 o
   8   3  -4     1051.88     1067.50     37.09 o
   9   3  -4      345.23      331.18     23.66 o
  10   3  -4       76.67      116.92     18.86 o
  11   3  -4     1686.12     1849.08     54.14 o
  12   3  -4      757.45      776.82     40.29 o
  13   3  -4      234.79      251.53     21.25 o
  14   3  -4      708.63      674.64     32.92 o
  15   3  -4     1052.50     1015.61     49.00 o
  16   3  -4      143.82      231.65     42.76 o
  17   3  -4     1654.61     1801.88     89.39 o
  18   3  -4       44.16       12.52     22.73 o
  19   3  -4      117.65      128.25     27.31 o
  20   3  -4       79.94       86.81     27.86 o
  21   3  -4       78.50       90.02     27.51 o
  22   3  -4       80.71       33.84     36.87 o
  23   3  -4       57.41       78.28     31.90 o
  24   3  -4       23.97       60.74     33.58 o
  25   3  -4       35.79       15.46     34.49 o
  26   3  -4        4.51       12.45     39.99 o
  27   3  -4        0.29       -3.62     37.03 o
  28   3  -4        0.45      -49.78     45.53 o
  29   3  -4       11.30       -3.12     49.11 o
   0   4  -4       83.93       70.34     30.69 o
   1   4  -4      182.35      193.76     22.75 o
   2   4  -4      575.45      684.89     45.80 o
   3   4  -4      115.19      141.26     21.00 o
   4   4  -4      832.17      795.42     37.58 o
   5   4  -4       85.10       50.19     19.69 o
   6   4  -4     1265.24     1276.44     43.51 o
   7   4  -4      155.47      129.03     20.59 o
   8   4  -4       16.19       35.48     17.26 o
   9   4  -4       71.91       61.20     19.60 o
  10   4  -4       92.17       82.78     21.89 o
  11   4  -4       53.20       58.29     25.29 o
  12   4  -4      284.35      257.06     31.87 o
  13   4  -4       27.65       27.08     25.66 o
  14   4  -4      124.70      115.30     29.00 o
  15   4  -4       13.21       28.24     28.88 o
  16   4  -4       26.15       21.27     29.51 o
  17   4  -4       36.86       46.63     31.13 o
  18   4  -4       76.17       78.30     33.53 o
  19   4  -4       34.95      115.90     36.48 o
  20   4  -4       68.91       34.06     35.58 o
  21   4  -4        1.70       71.31     37.06 o
  22   4  -4       88.39      123.68     42.04 o
  23   4  -4       10.18       59.35     38.80 o
  24   4  -4       43.22       79.14     42.38 o
  25   4  -4        7.52       22.62     45.78 o
  26   4  -4      217.92      279.93     57.87 o
   0   5  -4      464.16      407.32     46.67 o
   1   5  -4      171.11      148.88     26.20 o
   2   5  -4      103.50       63.29     24.46 o
   3   5  -4      293.02      342.79     31.91 o
   4   5  -4      357.01      331.89     32.25 o
   5   5  -4       34.51       -0.81     22.94 o
   6   5  -4      275.24      291.07     31.26 o
   7   5  -4       36.30       -4.30     25.31 o
   8   5  -4      897.24      794.94     54.78 o
   9   5  -4      122.52      128.51     36.98 o
  10   5  -4       35.65      130.58     34.49 o
  11   5  -4       50.43       39.80     32.50 o
  12   5  -4      152.38      160.28     42.38 o
  13   5  -4       35.31       58.78     53.54 o
  14   5  -4       90.08      101.61     38.74 o
  15   5  -4       81.11      129.32     36.66 o
  16   5  -4        5.72       -5.45     37.10 o
  17   5  -4       91.63       83.17     40.24 o
  18   5  -4       66.75       56.46     39.98 o
  19   5  -4       58.44        6.25     39.56 o
  20   5  -4       10.60      -50.70     38.31 o
  21   5  -4       84.26      173.33     53.89 o
  22   5  -4        8.22       41.90     45.45 o
   0   6  -4      109.76      102.97     47.98 o
   1   6  -4      441.75      427.28     42.92 o
   2   6  -4       88.65      102.80     32.18 o
   3   6  -4      356.55      400.73     49.30 o
   4   6  -4        8.95       -4.49     28.88 o
   5   6  -4       62.65       66.95     31.66 o
   6   6  -4        7.21        4.64     31.69 o
   7   6  -4      176.89      156.36     43.10 o
   8   6  -4        1.25       13.63     32.78 o
   9   6  -4       39.77       -9.80     33.79 o
  10   6  -4       11.69        0.16     34.83 o
  11   6  -4       11.40      -49.19     32.79 o
  12   6  -4        3.85       38.46     37.27 o
  13   6  -4        1.34       52.47     45.38 o
  14   6  -4       16.62       42.09     42.14 o
  15   6  -4        1.92        1.68     37.33 o
  16   6  -4        0.01        3.02     38.70 o
   2   0  -3    18616.18    17647.02    678.71 o
   4   0  -3     9260.54     8946.86    170.66 o
   6   0  -3      440.25      511.64     22.31 o
   8   0  -3      557.57      935.63     46.91 o
  10   0  -3     2258.41     2419.15     58.05 o
  12   0  -3     1977.73     2309.94     61.89 o
  14   0  -3      419.54      380.71     32.99 o
  16   0  -3     2068.09     2312.82     94.77 o
  18   0  -3      181.44      214.73     40.77 o
  20   0  -3     2447.48     2371.14    111.44 o
  22   0  -3      606.62      646.93     78.08 o
  24   0  -3       34.88       59.73     39.62 o
  26   0  -3        0.99       21.78     45.48 o
  28   0  -3       78.88       20.18     47.01 o
  30   0  -3        5.77      -10.26     58.08 o
  32   0  -3       30.05       32.84     58.14 o
   1   1  -3      511.82      449.75     12.59 o
   2   1  -3    20462.95    20761.63    298.29 o
   3   1  -3     6602.30     6171.61     90.45 o
   4   1  -3     1161.73     1243.21     25.82 o
   5   1  -3    24885.00    25324.74    343.64 o
   6   1  -3       97.09       76.00      9.92 o
   7   1  -3     6770.51     7038.04     96.89 o
   8   1  -3      130.12      135.68     12.30 o
   9   1  -3     4457.23     4063.19     66.31 o
  10   1  -3      188.50      214.28     15.66 o
  11   1  -3     4193.66     4689.24    127.83 o
  12   1  -3       55.49       56.83     14.86 o
  13   1  -3     4864.00     5075.71     89.35 o
  14   1  -3     1294.85     1390.61     41.78 o
  15   1  -3       19.50       -4.71     13.77 o
  16   1  -3      394.10      401.75     24.74 o
  17   1  -3      106.35      108.65     18.87 o
  18   1  -3       55.50       38.35     18.07 o
  19   1  -3      317.12      318.11     36.57 o
  20   1  -3       50.93       50.02     20.84 o
  21   1  -3      357.31      386.41     36.07 o
  22   1  -3       68.40       56.49     25.08 o
  23   1  -3       31.29       13.06     23.79 o
  24   1  -3      194.59      205.29     32.36 o
  25   1  -3       70.30       67.85     34.84 o
  26   1  -3       33.05       71.42     28.97 o
  27   1  -3       18.92       43.42     32.30 o
  28   1  -3       56.16       81.40     41.71 o
  29   1  -3       17.72       35.05     33.91 o
  30   1  -3       46.89       41.70     45.35 o
  31   1  -3       46.21       26.68     40.81 o
  32   1  -3       17.33       -5.98     41.04 o
   1   2  -3     4354.51     4090.06     78.02 o
   2   2  -3      279.22      273.18     14.25 o
   3   2  -3      907.16      943.84     27.73 o
   4   2  -3      231.18      205.56     15.72 o
   5   2  -3     1224.93     1169.67     30.01 o
   6   2  -3      701.05      769.47     26.30 o
   7   2  -3     1601.11     1527.44     38.54 o
   8   2  -3       21.63      183.48     38.46 o
   9   2  -3     1514.31     1520.20     39.43 o
  10   2  -3      152.25       83.57     15.41 o
  11   2  -3     1558.38     1489.22     38.32 o
  12   2  -3      123.10      116.06     16.96 o
  13   2  -3      900.83      858.38     33.38 o
  14   2  -3      120.37      137.14     19.60 o
  15   2  -3      600.67      673.70     33.68 o
  16   2  -3      693.90      656.89     34.79 o
  17   2  -3      783.62      761.15     37.75 o
  18   2  -3       10.03       12.42     19.93 o
  19   2  -3       54.39       48.33     22.85 o
  20   2  -3       59.53       92.66     27.28 o
  21   2  -3      539.28      448.90     37.07 o
  22   2  -3      120.57      158.29     47.94 o
  23   2  -3        9.64       61.14     33.08 o
  24   2  -3       60.06      107.03     35.18 o
  25   2  -3       36.46      105.31     36.32 o
  26   2  -3       10.47      -34.55     29.97 o
  27   2  -3       25.96       58.88     36.47 o
  28   2  -3        7.49      -37.69     35.51 o
  29   2  -3        1.54      -20.89     39.18 o
  30   2  -3        9.22        3.58     39.97 o
  31   2  -3       50.77       73.03     45.41 o
   1   3  -3      809.78      826.79     30.07 o
   2   3  -3      307.50      325.43     20.77 o
   3   3  -3      299.30      278.19     20.49 o
   4   3  -3      195.23      190.81     14.19 o
   5   3  -3       99.52      142.87     20.61 o
   6   3  -3      270.46      276.99     18.20 o
   7   3  -3     1722.28     1953.95     46.21 o
   8   3  -3       64.68       89.15     16.28 o
   9   3  -3      224.04      211.50     19.77 o
  10   3  -3     1077.80     1133.69     40.15 o
  11   3  -3      214.31      287.43     23.11 o
  12   3  -3      187.32      226.80     19.31 o
  13   3  -3      496.39      491.84     24.31 o
  14   3  -3      295.26      285.36     21.82 o
  15   3  -3      164.65      188.95     20.83 o
  16   3  -3       59.98       20.84     19.59 o
  17   3  -3      327.31      263.86     32.88 o
  18   3  -3       63.41       61.68     25.47 o
  19   3  -3      822.06      901.99     50.34 o
  20   3  -3       30.37       17.93     29.92 o
  21   3  -3       14.58       33.63     30.04 o
  22   3  -3       86.74       68.86     39.70 o
  23   3  -3       37.35       44.09     30.78 o
  24   3  -3      100.31      136.18     35.31 o
  25   3  -3        4.60      -23.71     32.16 o
  26   3  -3        0.68       -3.51     35.43 o
  27   3  -3       27.59       37.65     36.87 o
  28   3  -3       52.47       47.54     39.94 o
  29   3  -3        0.52        1.44     45.64 o
   1   4  -3      150.58      122.51     25.18 o
   2   4  -3      144.67      129.84     19.00 o
   3   4  -3        5.48        4.73     16.18 o
   4   4  -3      753.08      732.43     34.07 o
   5   4  -3       92.97      102.28     29.32 o
   6   4  -3      733.84      842.39     31.13 o
   7   4  -3        4.83       15.37     14.77 o
   8   4  -3      125.08      103.55     17.45 o
   9   4  -3      132.95      154.76     22.42 o
  10   4  -3      303.64      301.56     25.67 o
  11   4  -3      129.65      109.36     22.25 o
  12   4  -3      476.42      488.67     37.09 o
  13   4  -3      112.89       85.28     32.61 o
  14   4  -3      539.71      621.16     40.31 o
  15   4  -3      147.40      234.61     34.37 o
  16   4  -3        6.64      -22.16     27.47 o
  17   4  -3       52.04       38.59     30.88 o
  18   4  -3      145.69      151.41     35.85 o
  19   4  -3       23.76       13.78     25.05 o
  20   4  -3       31.03       28.19     28.42 o
  21   4  -3      150.06      180.96     39.65 o
  22   4  -3       82.20      124.23     39.26 o
  23   4  -3       25.33       38.37     36.97 o
  24   4  -3       57.80      100.57     46.30 o
  25   4  -3       27.93       38.93     46.17 o
  26   4  -3        3.31       24.24     47.45 o
   1   5  -3      304.51      295.84     27.70 o
   2   5  -3      418.78      453.94     32.52 o
   3   5  -3      415.76      390.07     32.36 o
   4   5  -3      201.48      181.63     34.96 o
   5   5  -3       27.09        2.49     21.49 o
   6   5  -3      232.84      258.51     31.79 o
   7   5  -3        8.46       32.15     22.14 o
   8   5  -3      207.47      274.60     35.95 o
   9   5  -3       76.18       77.42     31.49 o
  10   5  -3      359.79      380.69     42.15 o
  11   5  -3       29.98       61.65     32.34 o
  12   5  -3       94.60       26.25     31.99 o
  13   5  -3       50.03        4.97     43.28 o
  14   5  -3       44.81       66.80     36.05 o
  15   5  -3       25.75        1.05     31.43 o
  16   5  -3       21.59       38.34     49.10 o
  17   5  -3      154.07       93.60     39.15 o
  18   5  -3       23.73       49.53     38.18 o
  19   5  -3       74.86       10.49     38.94 o
  20   5  -3       16.09        0.08     39.20 o
  21   5  -3       20.82      -37.61     36.76 o
  22   5  -3       15.46      -32.29     42.51 o
  23   5  -3       23.42      -57.92     43.08 o
   1   6  -3      502.54      416.94     39.95 o
   2   6  -3        4.86       59.00     33.34 o
   3   6  -3       30.06       -1.70     31.57 o
   4   6  -3       52.35       38.93     29.25 o
   5   6  -3       25.40       -4.10     28.92 o
   6   6  -3       79.88       94.90     35.16 o
   7   6  -3       95.17      118.34     35.21 o
   8   6  -3       21.98        3.77     31.05 o
   9   6  -3       61.49       51.12     34.26 o
  10   6  -3       12.99       -7.20     32.99 o
  11   6  -3       42.86       83.37     51.82 o
  12   6  -3        3.97      -20.10     34.31 o
  13   6  -3      255.95      286.30     46.60 o
  14   6  -3        9.89       61.93     61.37 o
  15   6  -3      102.59       84.94     39.12 o
  16   6  -3        5.97       16.17     37.63 o
  17   6  -3       53.63       13.13     42.01 o
   1   7  -3       82.26       92.43     70.87 o
   2   7  -3       47.67       52.19     47.25 o
   3   7  -3       14.66      -11.73     39.25 o
   0   0  -2     1202.09       -3.77      2.51 o
   2   0  -2     5631.46       -8.40      5.60 o
   4   0  -2      537.26      575.94     27.35 o
   6   0  -2     7122.54     6482.30    121.38 o
   8   0  -2    13095.47    13810.98    278.42 o
  10   0  -2     1632.39     1700.44     52.94 o
  12   0  -2      226.83      299.50     27.00 o
  14   0  -2     1817.58     1772.78     80.18 o
  16   0  -2     2454.86     4071.66    368.74 o
  18   0  -2     1245.39     1342.88     97.05 o
  20   0  -2      487.52      532.57     55.77 o
  22   0  -2      662.34      750.26     62.94 o
  24   0  -2        2.05      -42.87     42.66 o
  26   0  -2      287.57      363.99     96.69 o
  28   0  -2       14.54       -6.27     45.08 o
  30   0  -2       28.86       46.79     57.06 o
  32   0  -2       22.95       -9.26     56.75 o
   0   1  -2    55945.69    61047.41   1491.74 o
   1   1  -2     1101.54     1146.69     25.75 o
   2   1  -2    14207.18    14115.02    226.63 o
   3   1  -2    35060.89    37054.06    530.64 o
   4   1  -2      926.80      984.97     20.21 o
   5   1  -2     1677.96     1664.77     33.47 o
   6   1  -2       21.61       18.60      8.77 o
   7   1  -2    13667.72    12772.24    177.87 o
   8   1  -2      627.57      649.39     23.74 o
   9   1  -2     1426.33     1385.37     29.85 o
  10   1  -2     2025.91     2272.36     41.78 o
  11   1  -2      297.07      281.79     16.89 o
  12   1  -2      705.59      747.44     27.06 o
  13   1  -2       19.36       20.31     15.20 o
  14   1  -2      745.71      841.93     34.49 o
  15   1  -2     2225.45     2039.23     57.70 o
  16   1  -2      276.83      286.93     24.63 o
  17   1  -2     1119.46      978.21     42.49 o
  18   1  -2      125.05      126.76     22.53 o
  19   1  -2      754.59      808.29     42.30 o
  20   1  -2      264.87      330.92     30.92 o
  21   1  -2       94.32       70.72     25.42 o
  22   1  -2      101.84      157.51     27.12 o
  23   1  -2      437.86      460.74     45.46 o
  24   1  -2       64.45       76.84     29.25 o
  25   1  -2       16.58       19.15     31.21 o
  26   1  -2      106.94       82.75     34.02 o
  27   1  -2       23.32       24.73     33.30 o
  28   1  -2       17.72      -38.38     33.36 o
  29   1  -2        3.04      -40.17     36.08 o
  30   1  -2       36.84       26.18     37.78 o
  31   1  -2        1.05       18.24     38.50 o
  32   1  -2       10.07       23.20     39.18 o
   0   2  -2      580.53      756.70     28.36 o
   1   2  -2      250.63      225.79     13.35 o
   2   2  -2     1162.39     1196.01     26.07 o
   3   2  -2     2479.07     2888.64     51.07 o
   4   2  -2     3741.60     3849.66     62.56 o
   5   2  -2       21.81       20.36      8.94 o
   6   2  -2     1283.84     1334.57     34.49 o
   7   2  -2     4303.83     4508.97     71.03 o
   8   2  -2       19.57       10.97     10.44 o
   9   2  -2     3908.76     3859.32     72.31 o
  10   2  -2      299.47      300.01     17.78 o
  11   2  -2     6297.47     6241.53    101.53 o
  12   2  -2      333.88      363.67     21.93 o
  13   2  -2       30.64       31.87     14.82 o
  14   2  -2      242.23      272.49     20.99 o
  15   2  -2     2072.65     2058.25     54.34 o
  16   2  -2       92.78       98.43     20.12 o
  17   2  -2      490.56      498.63     29.08 o
  18   2  -2      285.12      309.34     26.62 o
  19   2  -2      630.49      630.90     36.57 o
  20   2  -2      121.88      134.78     26.31 o
  21   2  -2       64.79        7.26     25.22 o
  22   2  -2      336.65      258.17     35.67 o
  23   2  -2      179.58      202.29     36.55 o
  24   2  -2      214.33      141.51     35.58 o
  25   2  -2       64.23       81.19     37.28 o
  26   2  -2       12.98       15.39     33.71 o
  27   2  -2        6.27       -8.30     34.69 o
  28   2  -2       55.51       95.32     39.61 o
  29   2  -2        7.38       18.80     43.31 o
  30   2  -2       21.05       -1.91     39.79 o
  31   2  -2        4.50      -21.51     40.41 o
   0   3  -2     2574.73     2562.54     67.04 o
   1   3  -2     1153.12     1222.38     31.90 o
   2   3  -2      184.90      180.90     15.25 o
   3   3  -2      279.36      313.00     15.81 o
   4   3  -2      539.27      511.18     19.36 o
   5   3  -2     2587.59     2720.46     53.31 o
   6   3  -2      135.71      137.10     14.61 o
   7   3  -2      263.50      255.25     18.23 o
   8   3  -2      167.78      183.49     15.83 o
   9   3  -2      934.35     1041.18     32.30 o
  10   3  -2       43.00       50.15     13.56 o
  11   3  -2      281.53      327.10     20.16 o
  12   3  -2        8.75       23.83     12.94 o
  13   3  -2       22.32       -1.63     13.42 o
  14   3  -2      104.82       94.75     17.05 o
  15   3  -2       20.44        3.37     15.77 o
  16   3  -2      508.40      576.96     37.34 o
  17   3  -2      141.41       93.55     23.95 o
  18   3  -2       19.18       50.93     25.04 o
  19   3  -2      625.26      716.68     44.89 o
  20   3  -2      329.45      320.85     36.76 o
  21   3  -2      218.97      254.43     35.40 o
  22   3  -2       82.58       73.51     33.10 o
  23   3  -2        6.67       39.09     35.42 o
  24   3  -2       13.00       68.30     37.63 o
  25   3  -2       48.27       30.66     38.31 o
  26   3  -2      121.46      167.26     47.22 o
  27   3  -2       30.25       40.71     42.10 o
  28   3  -2        9.22      -25.62     37.18 o
  29   3  -2       27.88       38.91     46.18 o
   0   4  -2      661.41      699.19     37.61 o
   1   4  -2       29.96       11.85     13.65 o
   2   4  -2      204.37      227.05     18.76 o
   3   4  -2       29.27       19.93     13.69 o
   4   4  -2      243.56      269.85     20.37 o
   5   4  -2      307.91      296.61     19.68 o
   6   4  -2      400.66      429.50     23.17 o
   7   4  -2       40.78       36.34     14.29 o
   8   4  -2     1079.99     1132.89     39.87 o
   9   4  -2       69.02       71.46     17.53 o
  10   4  -2       48.23       48.63     17.30 o
  11   4  -2       35.97       13.35     17.20 o
  12   4  -2     1116.62     1066.68     41.34 o
  13   4  -2       11.93       18.01     21.00 o
  14   4  -2      309.52      322.66     30.23 o
  15   4  -2      371.27      348.97     33.10 o
  16   4  -2        1.45        0.29     26.59 o
  17   4  -2       46.27       35.29     22.87 o
  18   4  -2        0.32      -20.61     27.49 o
  19   4  -2        1.01       55.98     32.03 o
  20   4  -2       31.71       18.08     33.32 o
  21   4  -2       20.27       34.73     33.17 o
  22   4  -2      113.01      122.00     39.03 o
  23   4  -2        3.93      -31.69     34.17 o
  24   4  -2       52.59       42.54     39.14 o
  25   4  -2       10.54       32.84     40.05 o
  26   4  -2       12.94        9.16     45.40 o
  27   4  -2       16.82       43.11     45.78 o
   0   5  -2       36.65       72.53     31.05 o
   1   5  -2      289.67      266.40     25.56 o
   2   5  -2      556.01      556.35     33.36 o
   3   5  -2       23.18       29.47     19.71 o
   4   5  -2      376.28      380.35     28.37 o
   5   5  -2       47.42       24.43     21.64 o
   6   5  -2       98.79      136.79     23.70 o
   7   5  -2       19.96       -6.01     20.18 o
   8   5  -2       29.55       22.58     24.30 o
   9   5  -2       23.86       61.68     25.28 o
  10   5  -2      411.23      491.48     44.05 o
  11   5  -2        4.53      -40.72     27.14 o
  12   5  -2       81.39       76.00     31.37 o
  13   5  -2       25.03       16.54     31.82 o
  14   5  -2        9.59       52.80     31.64 o
  15   5  -2        2.37        7.02     30.54 o
  16   5  -2       15.03        7.08     31.77 o
  17   5  -2       23.46       15.87     34.43 o
  18   5  -2       15.69       20.12     36.35 o
  19   5  -2        0.40      -34.30     35.42 o
  20   5  -2       35.96       80.72     42.13 o
  21   5  -2       37.97        6.36     41.07 o
  22   5  -2       25.03       64.64     44.73 o
  23   5  -2       71.63      117.03     49.44 o
   0   6  -2        2.09       34.30     36.46 o
   1   6  -2       93.30       74.24     27.81 o
   2   6  -2      274.35      281.27     38.20 o
   3   6  -2      176.82      119.72     30.39 o
   4   6  -2       57.55       44.21     28.30 o
   5   6  -2       29.18       51.52     29.67 o
   6   6  -2       27.15       35.08     29.65 o
   7   6  -2       25.96       -2.28     29.60 o
   8   6  -2      184.30      154.96     48.17 o
   9   6  -2       73.01       82.53     32.45 o
  10   6  -2       20.41        8.30     32.70 o
  11   6  -2      216.12      200.55     46.50 o
  12   6  -2        2.75      -47.66     31.77 o
  13   6  -2        2.22       50.23     50.24 o
  14   6  -2       14.16        4.92     36.08 o
  15   6  -2      323.14      291.73     45.24 o
  16   6  -2        0.38       -5.27     37.16 o
  17   6  -2       58.67       60.63     40.97 o
   0   7  -2       44.13       74.96     50.54 o
   1   7  -2       74.96       61.46     39.71 o
   2   7  -2       30.49       60.25     37.36 o
   3   7  -2      214.74      229.25     69.00 o
   4   7  -2       47.50       36.59     37.16 o
   2   0  -1    21026.98       -0.39      1.66 o
   4   0  -1     1219.01      925.90     62.98 o
   6   0  -1    18468.44    18572.75    366.97 o
   8   0  -1      998.07     1185.05     54.69 o
  10   0  -1    12507.89    12102.28    239.76 o
  12   0  -1     6144.52     6799.39    142.00 o
  14   0  -1      710.90      764.74     42.61 o
  16   0  -1     7371.52     8100.07    257.85 o
  18   0  -1       89.19      105.80     35.43 o
  20   0  -1      436.72      461.26     76.89 o
  22   0  -1      479.41      537.33     59.98 o
  24   0  -1      509.96      544.60    116.42 o
  26   0  -1        1.55       17.64     48.63 o
  28   0  -1      131.03       68.22     76.57 o
  30   0  -1       74.83       68.96     88.20 o
  32   0  -1       16.93      -82.11     54.74 o
   1   1  -1     3958.28     3625.40     61.82 o
   2   1  -1    19004.50    18193.82    261.86 o
   3   1  -1     3355.88     3106.27     46.85 o
   4   1  -1      283.64      273.97     13.36 o
   5   1  -1     7262.16     7516.43    106.62 o
   6   1  -1     2695.89     2653.69     42.02 o
   7   1  -1     6247.30     6135.84     85.31 o
   8   1  -1      197.53      165.16     11.88 o
   9   1  -1     3624.69     3467.80     57.75 o
  10   1  -1      269.09      305.31     16.50 o
  11   1  -1     1559.47     1850.30     96.59 o
  12   1  -1     2265.96     2469.88     53.88 o
  13   1  -1     9623.83    10065.64    178.23 o
  14   1  -1       16.93       31.64     14.51 o
  15   1  -1     1002.72     1194.57     42.77 o
  16   1  -1      507.05      585.16     31.06 o
  17   1  -1      522.60      531.18     29.46 o
  18   1  -1       19.48       -2.76     19.05 o
  19   1  -1       86.17       82.07     22.36 o
  20   1  -1      152.54      139.58     25.84 o
  21   1  -1      128.33      148.09     28.29 o
  22   1  -1      401.29      355.15     41.05 o
  23   1  -1      280.97      263.15     43.61 o
  24   1  -1      233.35      206.60     36.25 o
  25   1  -1       62.77       29.44     42.65 o
  26   1  -1       15.23       87.21     43.03 o
  27   1  -1        2.63      -53.38     35.58 o
  28   1  -1       13.74      -22.71     37.04 o
  29   1  -1        4.18      -53.39     35.60 o
  30   1  -1       22.12       49.84     44.35 o
  31   1  -1       42.45      -40.09     40.72 o
  32   1  -1       37.02       47.54     44.88 o
   1   2  -1     1111.25     1196.63     29.37 o
   2   2  -1     3857.35     4007.36     64.32 o
   3   2  -1      694.63      630.97     18.18 o
   4   2  -1     6491.23     6462.66     94.98 o
   5   2  -1     4143.05     4446.33     68.53 o
   6   2  -1      509.50      600.45     19.55 o
   7   2  -1     2559.88     2791.41     47.82 o
   8   2  -1      554.07      880.54     48.36 o
   9   2  -1     2104.60     2293.19     44.41 o
  10   2  -1     3823.08     3956.11     76.09 o
  11   2  -1     1797.29     1960.72     46.12 o
  12   2  -1      293.77      245.71     18.69 o
  13   2  -1      951.77      951.17     33.42 o
  14   2  -1       97.86      108.06     16.81 o
  15   2  -1      453.79      470.68     25.78 o
  16   2  -1       79.16       65.51     18.37 o
  17   2  -1      712.92      696.07     33.49 o
  18   2  -1      252.63      236.91     24.02 o
  19   2  -1      338.65      279.07     26.81 o
  20   2  -1      111.39      101.81     24.80 o
  21   2  -1      218.85      213.33     29.14 o
  22   2  -1      319.39      258.36     34.70 o
  23   2  -1        0.82      -34.95     28.46 o
  24   2  -1       83.91       71.48     30.86 o
  25   2  -1      131.18       88.59     30.52 o
  26   2  -1       48.96       50.75     38.41 o
  27   2  -1       59.80      106.67     42.49 o
  28   2  -1        9.30        6.75     37.09 o
  29   2  -1        1.46      -62.52     41.68 o
  30   2  -1       10.41       22.92     45.59 o
  31   2  -1       25.85       41.65     50.71 o
   1   3  -1      344.90      340.76     16.48 o
   2   3  -1     1451.88     1406.34     34.80 o
   3   3  -1      419.02      519.50     18.96 o
   4   3  -1     1252.14     1278.60     36.50 o
   5   3  -1     1034.34     1233.78     35.56 o
   6   3  -1      525.66      510.50     19.95 o
   7   3  -1      131.18      135.58     14.71 o
   8   3  -1      163.57      217.88     15.94 o
   9   3  -1      770.78      847.28     30.56 o
  10   3  -1      257.43      289.48     20.30 o
  11   3  -1       89.62      135.73     15.60 o
  12   3  -1      502.61      565.51     21.94 o
  13   3  -1      354.04      351.72     21.06 o
  14   3  -1      368.64      366.74     22.61 o
  15   3  -1       42.63       36.35     16.17 o
  16   3  -1       11.77        3.24     15.80 o
  17   3  -1      720.67      795.75     39.23 o
  18   3  -1        8.96       19.70     23.69 o
  19   3  -1      340.47      416.86     36.17 o
  20   3  -1      185.09      144.36     32.57 o
  21   3  -1      561.01      748.99     53.58 o
  22   3  -1       41.58       48.68     31.26 o
  23   3  -1        3.66       36.88     36.69 o
  24   3  -1       49.04       72.39     38.92 o
  25   3  -1      142.09      170.54     45.35 o
  26   3  -1       23.23       68.79     60.56 o
  27   3  -1       16.52       25.25     43.50 o
  28   3  -1       86.85       65.96     67.03 o
  29   3  -1        0.40      -45.97     43.69 o
   1   4  -1       50.70       70.72     12.68 o
   2   4  -1      190.64      182.00     15.70 o
   3   4  -1      103.93      122.87     14.38 o
   4   4  -1       69.70       69.71     13.95 o
   5   4  -1        9.12        9.89     12.14 o
   6   4  -1      187.30      191.41     17.00 o
   7   4  -1       89.82       63.57     16.75 o
   8   4  -1       36.34       40.24     13.35 o
   9   4  -1       17.45       10.81     15.63 o
  10   4  -1      303.05      298.56     27.51 o
  11   4  -1       23.69       36.41     14.30 o
  12   4  -1      311.69      306.48     29.58 o
  13   4  -1      323.46      339.75     23.72 o
  14   4  -1      118.86      116.90     21.67 o
  15   4  -1      122.19      102.54     23.32 o
  16   4  -1        6.77      -19.43     20.82 o
  17   4  -1       23.04       35.70     22.89 o
  18   4  -1       10.70       16.40     23.53 o
  19   4  -1        7.81      -17.81     28.11 o
  20   4  -1       88.45       49.96     32.28 o
  21   4  -1       15.24       70.51     34.67 o
  22   4  -1      230.55      219.03     41.77 o
  23   4  -1        9.34       28.73     38.13 o
  24   4  -1      122.40      176.43     44.30 o
  25   4  -1        5.80       44.05     39.87 o
  26   4  -1        7.61       12.25     43.92 o
  27   4  -1        5.75       92.86     48.62 o
   1   5  -1      347.03      338.84     23.91 o
   2   5  -1      173.07      221.82     20.94 o
   3   5  -1       10.40       44.33     20.11 o
   4   5  -1      169.59      109.38     19.33 o
   5   5  -1       70.30       85.15     19.80 o
   6   5  -1      117.37       99.13     19.12 o
   7   5  -1       59.37       24.64     20.19 o
   8   5  -1       26.03       36.61     18.88 o
   9   5  -1        6.68      -27.29     18.19 o
  10   5  -1      658.45      657.90     38.04 o
  11   5  -1       14.66       23.47     24.04 o
  12   5  -1      332.84      296.12     36.73 o
  13   5  -1       11.77        7.75     27.71 o
  14   5  -1        2.06      -26.66     26.85 o
  15   5  -1       46.37        6.97     30.29 o
  16   5  -1        5.41      -10.32     29.08 o
  17   5  -1       53.16       22.48     36.07 o
  18   5  -1       16.93        4.09     32.66 o
  19   5  -1       17.63       91.52     37.52 o
  20   5  -1       25.32       45.20     36.99 o
  21   5  -1        0.56      -28.84     37.19 o
  22   5  -1       24.31       34.94     40.33 o
  23   5  -1        1.79      -25.61     39.82 o
   1   6  -1      140.46      143.12     28.85 o
   2   6  -1       78.75      111.28     27.46 o
   3   6  -1       33.54       52.48     26.35 o
   4   6  -1        5.03       21.46     27.06 o
   5   6  -1      394.85      401.20     39.38 o
   6   6  -1       19.99       28.61     28.28 o
   7   6  -1       21.50       51.51     27.70 o
   8   6  -1        0.85        1.92     27.34 o
   9   6  -1       36.51        5.44     35.53 o
  10   6  -1      124.11      133.47     32.93 o
  11   6  -1       43.11       68.46     31.86 o
  12   6  -1        4.88        1.40     42.01 o
  13   6  -1      153.15      165.70     38.39 o
  14   6  -1        2.24       24.70     32.82 o
  15   6  -1       23.35      106.05     36.13 o
  16   6  -1        8.72      -27.81     34.23 o
  17   6  -1       68.29       60.38     38.51 o
   1   7  -1       73.18      110.63     36.88 o
   2   7  -1       22.28       40.10     40.67 o
   3   7  -1        4.84       25.82     59.78 o
   4   7  -1       10.51      -55.41     43.07 o
   2   0   0     4525.84       -1.59      1.06 o
   4   0   0     3842.53     1616.53    113.06 o
   6   0   0    15754.09    16748.18    335.08 o
   8   0   0      173.03      183.33     16.84 o
  10   0   0       30.89       11.14     16.36 o
  12   0   0     5185.49     5774.67    125.68 o
  14   0   0       53.32       86.88     22.97 o
  16   0   0     2700.04     3068.15    101.21 o
  18   0   0        4.25        2.18     27.17 o
  20   0   0      579.96      689.18     65.55 o
  22   0   0      278.22      291.25     46.87 o
  24   0   0      158.40      203.86     68.59 o
  26   0   0      464.67      423.90    129.81 o
  28   0   0       21.26        2.06     75.14 o
  30   0   0       16.13      -45.56     79.94 o
  32   0   0       28.30      -34.47     88.89 o
   0   1   0        2.87       -9.17      6.31 o
   1   1   0     9660.38     8974.78    150.66 o
   2   1   0     6804.62     6135.91     95.95 o
   3   1   0       84.09       77.38      9.25 o
   4   1   0      289.31      290.43     11.16 o
   5   1   0     1395.84     1717.52     30.78 o
   6   1   0     2353.45     1986.38     34.48 o
   7   1   0     2570.84     3071.43     49.73 o
   8   1   0     1692.57     1577.49     30.66 o
   9   1   0     6639.37     5695.29     89.28 o
  10   1   0       66.18       80.31     12.26 o
  11   1   0    12081.76    13511.70    197.58 o
  12   1   0     1093.86     1241.06     37.54 o
  13   1   0      183.63      257.53     25.41 o
  14   1   0      241.47      246.28     21.89 o
  15   1   0     1456.45     1207.43     42.83 o
  16   1   0      189.98      237.00     24.68 o
  17   1   0      137.27      130.72     21.08 o
  18   1   0      545.02      537.40     32.14 o
  19   1   0       79.11       97.36     23.00 o
  20   1   0       59.56       40.22     22.81 o
  21   1   0       68.99       43.39     23.64 o
  22   1   0      628.75      588.86     55.12 o
  23   1   0       29.05       41.90     26.07 o
  24   1   0      279.70      209.34     39.26 o
  25   1   0      405.38      369.50     45.04 o
  26   1   0        4.49        3.85     39.36 o
  27   1   0        2.36      -56.97     37.98 o
  28   1   0       25.55       -9.66     48.35 o
  29   1   0        0.22      -44.00     62.28 o
  30   1   0       15.79      -31.78     50.52 o
  31   1   0        4.38      -20.90     75.70 o
  32   1   0       20.48      -17.58     45.91 o
   0   2   0    12020.35    13085.93    275.45 o
   1   2   0     1762.53     1708.91     29.37 o
   2   2   0      695.61      739.74     21.06 o
   3   2   0      230.70      228.02     11.70 o
   4   2   0      563.63      590.77     17.44 o
   5   2   0      188.18      219.78     14.27 o
   6   2   0      249.48      305.52     12.59 o
   7   2   0     6716.26     6989.56    105.30 o
   8   2   0        0.07      -11.58      7.72 o
   9   2   0      405.43      420.00     18.16 o
  10   2   0       34.99       10.15     12.81 o
  11   2   0      557.12      505.51     23.49 o
  12   2   0      111.80       98.15     16.40 o
  13   2   0      494.70      565.83     24.98 o
  14   2   0       81.11       78.00     16.24 o
  15   2   0       60.88       56.84     16.70 o
  16   2   0      292.28      248.46     27.21 o
  17   2   0      770.01      856.32     37.13 o
  18   2   0       12.45       33.05     19.73 o
  19   2   0     1194.81     1414.14     52.31 o
  20   2   0     1827.58     1644.20     62.48 o
  21   2   0        0.38       57.13     26.82 o
  22   2   0       37.62       30.31     28.56 o
  23   2   0       50.59       80.14     43.58 o
  24   2   0       28.90       35.64     31.86 o
  25   2   0       26.10       57.44     35.14 o
  26   2   0      173.22       52.53     37.37 o
  27   2   0       26.38       43.88     39.76 o
  28   2   0        0.42      -24.67     39.47 o
  29   2   0        7.26       24.10     42.71 o
  30   2   0        0.11        7.38     48.24 o
  31   2   0        0.44      -22.85     48.61 o
   0   3   0      108.92       74.28     24.85 o
   1   3   0      731.95      738.96     23.79 o
   2   3   0      507.28      507.92     17.59 o
   3   3   0      173.69      237.54     18.39 o
   4   3   0     2572.77     2439.30     48.08 o
   5   3   0     1049.49     1240.38     30.10 o
   6   3   0      589.17      512.10     22.09 o
   7   3   0      193.37      188.37     16.41 o
   8   3   0      176.88      163.94     15.50 o
   9   3   0      557.18      570.59     25.05 o
  10   3   0       21.61       27.69     14.37 o
  11   3   0       86.22      119.00     14.25 o
  12   3   0     2251.32     2327.49     49.78 o
  13   3   0        3.83       32.80     14.13 o
  14   3   0      785.87      883.80     54.21 o
  15   3   0      426.34      433.42     29.47 o
  16   3   0        9.32       13.70     16.35 o
  17   3   0      471.04      474.63     28.64 o
  18   3   0      118.07      157.61     24.48 o
  19   3   0      393.16      481.10     41.38 o
  20   3   0       11.88       37.28     26.70 o
  21   3   0      905.21      928.62     55.20 o
  22   3   0        0.08        7.34     28.43 o
  23   3   0        2.50       35.96     29.47 o
  24   3   0       11.54      -20.53     34.63 o
  25   3   0       14.88       -7.97     38.60 o
  26   3   0        1.70      -52.92     40.87 o
  27   3   0       27.31      -21.54     41.95 o
  28   3   0        3.56       -5.00     45.37 o
  29   3   0        2.17       12.15     47.55 o
   0   4   0       53.47       61.01     16.95 o
   1   4   0      128.30      125.86     17.47 o
   2   4   0       22.27       12.57     11.53 o
   3   4   0       21.53       30.71     12.92 o
   4   4   0      325.84      338.89     17.81 o
   5   4   0        0.99        1.35     11.13 o
   6   4   0      169.45      160.49     17.22 o
   7   4   0       34.59       34.50     14.20 o
   8   4   0        1.50       10.72     13.49 o
   9   4   0        2.45      -18.25     13.33 o
  10   4   0      134.53      106.31     18.36 o
  11   4   0        0.08        4.22     15.06 o
  12   4   0       85.69       68.51     18.06 o
  13   4   0       11.76       24.07     18.20 o
  14   4   0       63.05       53.44     19.52 o
  15   4   0       59.23       67.33     20.15 o
  16   4   0        0.19       13.28     21.33 o
  17   4   0       77.76       97.63     24.53 o
  18   4   0       11.65      -16.18     22.72 o
  19   4   0      106.16      114.68     33.98 o
  20   4   0        2.03      -17.43     31.20 o
  21   4   0        4.95       -9.16     32.48 o
  22   4   0      199.24      179.20     44.98 o
  23   4   0       41.97      -49.65     34.52 o
  24   4   0       41.85        6.99     37.51 o
  25   4   0        2.47       -6.55     37.81 o
  26   4   0      271.96      311.09     52.08 o
  27   4   0        4.38      -58.12     39.18 o
   0   5   0       59.31       33.92     22.90 o
   1   5   0      189.32      186.78     17.79 o
   2   5   0       97.09      102.88     16.44 o
   3   5   0        1.67      -13.64     14.76 o
   4   5   0      118.97      102.53     17.87 o
   5   5   0       19.80       33.37     16.71 o
   6   5   0       61.24       72.53     18.19 o
   7   5   0       20.44        8.21     18.05 o
   8   5   0      838.60      935.29     51.95 o
   9   5   0       23.31       24.63     18.42 o
  10   5   0       34.79       42.47     17.08 o
  11   5   0        0.10        2.75     18.97 o
  12   5   0      464.07      404.14     36.17 o
  13   5   0       10.17      -34.70     23.93 o
  14   5   0        0.39      -22.68     24.48 o
  15   5   0      140.88      140.07     30.24 o
  16   5   0        0.59      -14.78     26.64 o
  17   5   0       89.74       95.39     35.87 o
  18   5   0      144.81      123.94     35.09 o
  19   5   0       21.11       47.82     33.69 o
  20   5   0        2.10       13.94     34.05 o
  21   5   0       28.38       31.36     37.81 o
  22   5   0        6.68      -10.18     39.95 o
  23   5   0        0.26       53.37     42.40 o
   0   6   0      675.79      750.87     61.86 o
   1   6   0      243.21      289.02     40.32 o
   2   6   0       14.41       26.55     24.08 o
   3   6   0      600.37      514.72     40.20 o
   4   6   0        0.00       10.39     30.76 o
   5   6   0       15.65       -8.03     31.21 o
   6   6   0       64.13        7.57     37.20 o
   7   6   0       60.10       39.03     34.57 o
   8   6   0        2.22        7.04     32.54 o
   9   6   0        4.89      -33.20     32.94 o
  10   6   0        0.42       24.05     35.45 o
  11   6   0        1.55       28.44     36.96 o
  12   6   0        5.69       21.36     30.53 o
  13   6   0       56.48       52.22     40.99 o
  14   6   0       31.79      -17.92     31.30 o
  15   6   0        0.24      -15.12     33.88 o
  16   6   0        1.63       22.39     35.39 o
  17   6   0        2.66        7.79     35.23 o
   0   7   0        7.24      -10.61     44.55 o
   1   7   0        1.66       62.21     42.07 o
   2   7   0        2.85      -10.26     41.00 o
   3   7   0        0.49      -60.69     40.46 o
   4   7   0        6.81       -0.57     41.47 o
   2   0   1    21066.19       -0.20      2.16 o
   4   0   1     1230.59      990.25    120.17 o
   6   0   1    18510.45    18200.21    367.42 o
   8   0   1      970.69     1228.65     37.11 o
  10   0   1    12487.49    12321.79    237.33 o
  12   0   1     6230.91     6560.46    141.78 o
  14   0   1      710.13      660.65     46.48 o
  16   0   1     7339.69     7920.77    210.38 o
  18   0   1       83.02       56.73     30.51 o
  20   0   1      441.53      373.88     45.06 o
  22   0   1      470.85      397.66     55.30 o
  24   0   1      503.67      672.32     73.05 o
  26   0   1        1.67       32.57     48.74 o
  28   0   1      131.30       41.25     77.31 o
  30   0   1       72.82      154.38     95.91 o
  32   0   1       17.29       37.69    116.43 o
   1   1   1     3885.77     3580.38     80.39 o
   2   1   1    18971.48    18740.23    338.42 o
   3   1   1     3394.49     3095.63     48.65 o
   4   1   1      264.63      252.05     13.87 o
   5   1   1     7258.33     7614.85    107.09 o
   6   1   1     2662.13     2669.81     44.54 o
   7   1   1     6232.97     6187.73     90.69 o
   8   1   1      194.14      181.12     12.79 o
   9   1   1     3604.99     3583.97     58.08 o
  10   1   1      283.02      304.05     16.96 o
  11   1   1     1555.29     1936.38     84.14 o
  12   1   1     2227.51     2378.55     51.67 o
  13   1   1     9618.56    10176.21    159.37 o
  14   1   1       20.28       46.43     14.92 o
  15   1   1      995.71     1162.52     42.17 o
  16   1   1      516.42      570.31     27.37 o
  17   1   1      535.78      523.71     30.26 o
  18   1   1       20.82       42.81     20.66 o
  19   1   1       79.37       83.96     22.41 o
  20   1   1      152.08      123.11     25.90 o
  21   1   1      131.65      151.46     28.15 o
  22   1   1      405.75      372.12     35.20 o
  23   1   1      278.90      241.23     37.69 o
  24   1   1      231.81      227.06     39.61 o
  25   1   1       66.15       86.89     39.51 o
  26   1   1       15.20       29.65     40.56 o
  27   1   1        2.08      -14.99     37.56 o
  28   1   1       12.97       15.14     43.99 o
  29   1   1        4.16       41.79     65.26 o
  30   1   1       22.43       -0.82     59.64 o
  31   1   1       42.49      -13.69     76.72 o
  32   1   1       36.28       51.69     65.85 o
   1   2   1     1136.60     1174.43     25.64 o
   2   2   1     3860.39     3895.73     66.47 o
   3   2   1      679.68      706.48     19.41 o
   4   2   1     6490.49     6430.72    101.66 o
   5   2   1     4150.00     4450.32     70.13 o
   6   2   1      509.72      619.52     20.35 o
   7   2   1     2584.00     2837.28     49.90 o
   8   2   1      555.54      812.33     31.62 o
   9   2   1     2121.56     2233.29     42.33 o
  10   2   1     3820.60     3964.37     68.72 o
  11   2   1     1809.33     1973.34     65.14 o
  12   2   1      295.02      250.50     19.56 o
  13   2   1      946.90      981.06     33.59 o
  14   2   1       96.95      103.88     18.01 o
  15   2   1      458.30      514.88     30.28 o
  16   2   1       79.48       75.52     23.70 o
  17   2   1      697.23      659.65     31.66 o
  18   2   1      253.18      224.74     24.15 o
  19   2   1      353.15      412.40     28.79 o
  20   2   1      110.63      121.45     26.75 o
  21   2   1      214.68      190.85     30.66 o
  22   2   1      319.09      259.52     34.32 o
  23   2   1        0.50       -2.45     29.60 o
  24   2   1       84.57       71.69     31.26 o
  25   2   1      129.35      124.05     38.51 o
  26   2   1       49.35      -15.40     42.51 o
  27   2   1       62.42       97.14     47.33 o
  28   2   1        9.42      -62.47     43.47 o
  29   2   1        1.69      -16.66     43.74 o
  30   2   1       10.37       -5.87     47.15 o
  31   2   1       25.77       80.72     54.54 o
   1   3   1      336.62      370.72     14.75 o
   2   3   1     1443.42     1307.00     32.41 o
   3   3   1      427.83      472.67     22.48 o
   4   3   1     1270.41     1267.49     46.18 o
   5   3   1     1034.42     1251.69     60.54 o
   6   3   1      514.25      497.05     21.43 o
   7   3   1      132.61      140.36     15.37 o
   8   3   1      159.51      183.72     16.87 o
   9   3   1      783.86      885.94     27.63 o
  10   3   1      262.74      303.74     16.92 o
  11   3   1       86.79      123.57     15.47 o
  12   3   1      494.68      462.98     31.45 o
  13   3   1      360.32      321.47     23.17 o
  14   3   1      362.88      413.21     26.81 o
  15   3   1       44.68       33.68     18.30 o
  16   3   1       13.29       54.20     19.34 o
  17   3   1      706.55      702.21     44.41 o
  18   3   1        9.73       31.65     21.90 o
  19   3   1      337.77      445.56     32.29 o
  20   3   1      186.73      184.51     28.39 o
  21   3   1      565.30      621.01     51.97 o
  22   3   1       41.16       73.50     32.59 o
  23   3   1        4.01      -19.86     31.14 o
  24   3   1       50.02       25.98     36.47 o
  25   3   1      141.73      125.13     44.10 o
  26   3   1       22.73       39.80     42.17 o
  27   3   1       17.07       12.47     43.35 o
  28   3   1       86.79       55.03     42.68 o
  29   3   1        0.43       27.53     48.05 o
   1   4   1       50.57       76.10     12.86 o
   2   4   1      189.12      172.60     15.50 o
   3   4   1      103.58      114.34     15.04 o
   4   4   1       69.81       48.28     13.43 o
   5   4   1        9.53       30.50     13.80 o
   6   4   1      194.93      223.42     19.71 o
   7   4   1       90.38       92.86     15.01 o
   8   4   1       32.44       24.95     21.24 o
   9   4   1       17.41       22.51     14.86 o
  10   4   1      300.80      282.59     21.07 o
  11   4   1       23.75       49.76     16.54 o
  12   4   1      311.96      331.84     23.26 o
  13   4   1      324.29      311.00     27.86 o
  14   4   1      121.74      135.33     22.60 o
  15   4   1      120.69      139.13     22.88 o
  16   4   1        4.46      -11.25     20.65 o
  17   4   1       23.42      -16.69     21.44 o
  18   4   1        9.72      -26.19     22.49 o
  19   4   1        7.83       -3.90     27.76 o
  20   4   1       89.91       76.41     31.91 o
  21   4   1       15.22      -19.65     31.75 o
  22   4   1      230.58      191.36     39.68 o
  23   4   1        9.17       75.10     37.65 o
  24   4   1      123.10      118.41     42.34 o
  25   4   1        5.78       63.88     42.01 o
  26   4   1        7.51       13.19     41.88 o
  27   4   1        5.56        5.38     48.12 o
   1   5   1      348.18      334.80     20.22 o
   2   5   1      169.64      149.55     17.25 o
   3   5   1       10.15       11.50     15.75 o
   4   5   1      172.25      169.88     23.51 o
   5   5   1       70.60       81.54     23.33 o
   6   5   1      113.63      112.54     22.23 o
   7   5   1       60.92       35.62     21.15 o
   8   5   1       27.22       19.53     21.58 o
   9   5   1        5.53       19.72     17.52 o
  10   5   1      657.82      691.91     30.51 o
  11   5   1       14.43       27.76     17.88 o
  12   5   1      340.40      351.78     34.90 o
  13   5   1       13.76       24.25     24.31 o
  14   5   1        1.51       32.59     25.84 o
  15   5   1       47.27       40.23     26.84 o
  16   5   1        4.39       21.57     27.87 o
  17   5   1       53.29       58.09     29.44 o
  18   5   1       16.70       59.85     33.87 o
  19   5   1       17.53      -12.42     36.89 o
  20   5   1       25.45        6.97     33.75 o
  21   5   1        0.42       41.86     37.56 o
  22   5   1       24.33       60.83     38.15 o
  23   5   1        2.08       27.80     39.39 o
   1   6   1      138.68      116.34     25.72 o
   2   6   1       80.08      111.84     34.04 o
   3   6   1       33.51       40.41     26.00 o
   4   6   1        4.89       76.54     35.29 o
   5   6   1      394.23      434.24     48.37 o
   6   6   1       19.67      -13.37     33.33 o
   7   6   1       21.19      -22.77     44.30 o
   8   6   1        0.80       -8.52     38.46 o
   9   6   1       38.92       86.57     45.61 o
  10   6   1      124.54      112.44     44.44 o
  11   6   1       42.47       62.48     35.84 o
  12   6   1        4.59       16.66     34.33 o
  13   6   1      153.78      123.46     36.67 o
  14   6   1        2.07      -11.56     28.08 o
  15   6   1       22.33        3.57     31.39 o
  16   6   1        8.75       57.19     33.39 o
  17   6   1       69.00       58.46     35.66 o
   1   7   1       72.03       48.53     41.41 o
   2   7   1       22.79       21.53     40.78 o
   3   7   1        5.38        1.47     38.78 o
   4   7   1       10.09       -7.01     39.44 o
   0   0   2     1202.20       -5.37      3.58 o
   2   0   2     5623.98      -10.85      7.23 o
   4   0   2      551.85      536.98     20.73 o
   6   0   2     7166.56     6414.02    145.13 o
   8   0   2    13091.04    13408.38    277.84 o
  10   0   2     1614.02     1701.19     52.85 o
  12   0   2      240.93      246.28     32.52 o
  14   0   2     1835.40     1918.06     59.37 o
  16   0   2     2478.56     3020.97    315.14 o
  18   0   2     1251.78     1385.35     71.50 o
  20   0   2      482.23      575.00     52.06 o
  22   0   2      667.23      753.42     80.37 o
  24   0   2        2.68       31.26     44.98 o
  26   0   2      287.08      364.99     66.53 o
  28   0   2       14.42        0.86     77.82 o
  30   0   2       28.63      -34.59     83.52 o
  32   0   2       23.52      124.47    102.01 o
   0   1   2    55963.16    59490.83   1318.04 o
   1   1   2     1132.81     1189.41     21.35 o
   2   1   2    14302.26    13986.69    202.58 o
   3   1   2    35033.23    37429.34    471.77 o
   4   1   2      897.67      946.16     18.99 o
   5   1   2     1686.39     1729.43     29.42 o
   6   1   2       16.96       19.58      9.28 o
   7   1   2    13676.91    12556.04    176.54 o
   8   1   2      632.72      661.62     22.02 o
   9   1   2     1423.93     1388.59     33.46 o
  10   1   2     2023.35     2291.04     44.51 o
  11   1   2      300.11      249.09     17.77 o
  12   1   2      707.94      847.33     41.50 o
  13   1   2       19.21       23.58     15.23 o
  14   1   2      743.39      793.41     31.38 o
  15   1   2     2222.93     2032.10     54.78 o
  16   1   2      277.38      314.85     25.81 o
  17   1   2     1123.91     1123.10     39.79 o
  18   1   2      124.21      127.21     20.67 o
  19   1   2      753.52      821.98     43.89 o
  20   1   2      266.11      258.09     28.40 o
  21   1   2       95.80       94.94     26.33 o
  22   1   2       98.49      127.78     26.93 o
  23   1   2      439.40      417.84     37.47 o
  24   1   2       63.94       -0.34     29.93 o
  25   1   2       17.62       26.07     37.47 o
  26   1   2      107.02      100.57     45.63 o
  27   1   2       25.47       20.71     41.79 o
  28   1   2       18.20       45.67     44.72 o
  29   1   2        2.66       60.83     54.62 o
  30   1   2       37.59       52.60     53.60 o
  31   1   2        1.04       28.42     62.26 o
  32   1   2       10.11      172.54     70.73 o
   0   2   2      582.12      778.98     26.55 o
   1   2   2      255.72      237.62     12.44 o
   2   2   2     1162.38     1215.80     24.86 o
   3   2   2     2465.14     2998.68     53.90 o
   4   2   2     3740.76     3779.16     70.32 o
   5   2   2       16.64        8.86      7.73 o
   6   2   2     1284.67     1309.31     35.33 o
   7   2   2     4247.67     4443.64     68.52 o
   8   2   2       19.81       20.40     10.47 o
   9   2   2     3911.47     3810.53     68.47 o
  10   2   2      301.27      371.48     26.08 o
  11   2   2     6300.45     6041.97    100.46 o
  12   2   2      333.25      332.18     21.10 o
  13   2   2       31.09       82.11     15.89 o
  14   2   2      242.77      276.94     22.18 o
  15   2   2     2073.11     2027.87     54.59 o
  16   2   2       93.21      112.68     20.52 o
  17   2   2      497.03      434.89     29.82 o
  18   2   2      285.07      321.29     25.47 o
  19   2   2      612.43      649.63     35.05 o
  20   2   2      122.05      145.99     25.13 o
  21   2   2       65.54       61.25     25.89 o
  22   2   2      336.52      242.29     33.03 o
  23   2   2      178.30      116.63     32.65 o
  24   2   2      214.59      183.43     37.04 o
  25   2   2       63.78       -2.93     34.68 o
  26   2   2       12.91       -2.99     41.67 o
  27   2   2        6.23       -1.36     54.08 o
  28   2   2       55.49       18.51     47.30 o
  29   2   2        7.50       42.62     49.18 o
  30   2   2       21.14      -38.78     51.40 o
  31   2   2        4.52       24.53     59.83 o
   0   3   2     2556.29     2590.74     64.23 o
   1   3   2     1119.69     1118.41     28.85 o
   2   3   2      181.66      189.92     15.93 o
   3   3   2      283.36      289.18     16.68 o
   4   3   2      540.30      497.12     21.13 o
   5   3   2     2578.68     2707.83     69.21 o
   6   3   2      128.35      114.09     17.54 o
   7   3   2      245.34      245.60     14.94 o
   8   3   2      169.40      185.41     14.70 o
   9   3   2      934.56     1055.72     32.29 o
  10   3   2       41.07       16.66     13.98 o
  11   3   2      284.99      270.55     25.84 o
  12   3   2        8.18       11.33     13.34 o
  13   3   2       22.37        9.05     14.61 o
  14   3   2      105.09       98.97     19.11 o
  15   3   2       21.16        8.09     17.34 o
  16   3   2      507.81      520.05     29.98 o
  17   3   2      145.66      106.02     22.21 o
  18   3   2       19.41       12.75     18.37 o
  19   3   2      630.68      633.92     41.28 o
  20   3   2      332.10      338.05     31.93 o
  21   3   2      217.74      210.83     30.85 o
  22   3   2       80.18      178.07     30.76 o
  23   3   2        7.46       -1.45     32.91 o
  24   3   2       12.09       51.59     38.48 o
  25   3   2       49.48       81.43     45.13 o
  26   3   2      121.92      126.77     44.73 o
  27   3   2       28.80       31.09     46.74 o
  28   3   2        9.26       43.43     50.10 o
  29   3   2       27.77       24.97     48.29 o
   0   4   2      662.40      738.31     48.18 o
   1   4   2       30.26       17.63     10.59 o
   2   4   2      204.54      237.90     19.02 o
   3   4   2       29.25       14.43     13.75 o
   4   4   2      251.45      271.64     20.90 o
   5   4   2      308.18      322.02     27.32 o
   6   4   2      389.29      427.82     26.94 o
   7   4   2       40.31       41.75     18.39 o
   8   4   2     1075.36     1097.00     35.52 o
   9   4   2       68.53       80.67     16.60 o
  10   4   2       47.95       34.53     16.28 o
  11   4   2       36.44       65.20     16.19 o
  12   4   2     1102.39     1008.62     38.34 o
  13   4   2       11.96      -16.26     17.17 o
  14   4   2      323.06      309.90     25.73 o
  15   4   2      371.23      371.88     26.25 o
  16   4   2        1.60        7.13     18.61 o
  17   4   2       46.77       24.71     23.38 o
  18   4   2        1.33       -4.82     23.47 o
  19   4   2        1.05       56.02     28.24 o
  20   4   2       32.52       78.66     30.93 o
  21   4   2       20.38        5.28     30.08 o
  22   4   2      111.74       89.68     37.64 o
  23   4   2        3.90       29.42     34.12 o
  24   4   2       53.05       25.00     37.19 o
  25   4   2       10.77       19.80     41.07 o
  26   4   2       12.96      -17.99     42.64 o
  27   4   2       17.09       12.81     47.27 o
   0   5   2       31.95       60.96     19.99 o
   1   5   2      298.24      239.09     19.99 o
   2   5   2      566.58      504.66     32.23 o
   3   5   2       20.27       66.55     20.13 o
   4   5   2      377.72      376.44     25.90 o
   5   5   2       48.26       69.80     19.53 o
   6   5   2       99.44      146.74     22.48 o
   7   5   2       19.25       12.08     20.73 o
   8   5   2       28.98       24.64     21.19 o
   9   5   2       22.78       46.03     24.38 o
  10   5   2      411.26      517.74     39.54 o
  11   5   2        4.64      -15.61     19.09 o
  12   5   2       81.03       83.67     23.87 o
  13   5   2       25.12       40.94     23.72 o
  14   5   2        9.48      -17.74     27.66 o
  15   5   2        2.26       16.31     28.30 o
  16   5   2       15.15       11.20     27.45 o
  17   5   2       22.79      -27.26     29.19 o
  18   5   2       15.40       20.90     32.92 o
  19   5   2        0.36      -28.99     32.54 o
  20   5   2       36.60       17.88     35.18 o
  21   5   2       37.05       32.33     38.16 o
  22   5   2       25.50       33.50     39.55 o
  23   5   2       71.43       74.36     49.02 o
   0   6   2        2.20        6.10     27.34 o
   1   6   2       94.23       70.08     24.73 o
   2   6   2      274.12      327.78     60.89 o
   3   6   2      178.38      142.07     35.27 o
   4   6   2       57.50       72.29     35.07 o
   5   6   2       29.61      -25.21     32.44 o
   6   6   2       27.21        7.06     36.29 o
   7   6   2       27.51       40.99     38.13 o
   8   6   2      184.21      188.83     43.56 o
   9   6   2       71.77        9.07     38.55 o
  10   6   2       19.84       34.65     42.08 o
  11   6   2      214.47      245.28     50.93 o
  12   6   2        2.90       24.39     32.75 o
  13   6   2        2.24       -7.51     29.96 o
  14   6   2       14.79        5.25     31.46 o
  15   6   2      324.00      273.58     35.23 o
  16   6   2        0.41       82.77     31.15 o
  17   6   2       59.44      110.81     34.83 o
   0   7   2       44.40       42.19     75.93 o
   1   7   2       75.37        3.56     60.50 o
   2   7   2       31.64       82.13     40.44 o
   3   7   2      214.46      234.80     47.85 o
   4   7   2       47.01       64.37     54.00 o
   2   0   3    18642.29    17366.44    563.40 o
   4   0   3     9356.77     8797.43    181.82 o
   6   0   3      415.85      445.54     22.61 o
   8   0   3      581.06      932.55     38.84 o
  10   0   3     2289.01     2316.16     64.65 o
  12   0   3     1924.93     2271.82     65.99 o
  14   0   3      405.78      324.31     32.21 o
  16   0   3     2056.36     2237.87     74.31 o
  18   0   3      181.49      348.92     36.74 o
  20   0   3     2435.62     2410.38    129.28 o
  22   0   3      612.15      688.42     60.99 o
  24   0   3       32.39       -6.99     42.59 o
  26   0   3        0.92      -64.57     43.05 o
  28   0   3       79.17       69.86     83.52 o
  30   0   3        6.07       32.79    171.27 o
  32   0   3       28.60       -1.89     88.27 o
   1   1   3      490.13      445.35     11.88 o
   2   1   3    20359.82    20710.83    271.65 o
   3   1   3     6638.61     6241.84     85.46 o
   4   1   3     1172.19     1264.85     22.75 o
   5   1   3    24888.39    25477.65    326.90 o
   6   1   3       95.71       77.93      9.95 o
   7   1   3     6793.80     6969.60    105.38 o
   8   1   3      119.28      100.74     11.76 o
   9   1   3     4433.69     4131.14     67.65 o
  10   1   3      170.70      174.64     15.05 o
  11   1   3     4207.10     4656.00    142.05 o
  12   1   3       60.59       68.68     15.34 o
  13   1   3     4863.80     5173.93     89.51 o
  14   1   3     1293.05     1420.88     51.78 o
  15   1   3       19.51        6.13     16.51 o
  16   1   3      389.62      406.72     25.81 o
  17   1   3       98.72       97.46     19.87 o
  18   1   3       54.81       27.63     18.56 o
  19   1   3      328.50      399.63     30.01 o
  20   1   3       49.67       38.28     20.94 o
  21   1   3      352.02      405.02     33.35 o
  22   1   3       64.75       62.77     26.14 o
  23   1   3       31.95       12.48     28.22 o
  24   1   3      199.24      149.06     35.73 o
  25   1   3       68.87      149.91     42.08 o
  26   1   3       33.03       17.99     40.91 o
  27   1   3       17.77       61.66     51.18 o
  28   1   3       56.40       15.51     44.38 o
  29   1   3       18.20       30.27     52.60 o
  30   1   3       45.92       22.58     53.72 o
  31   1   3       46.16       47.19     64.71 o
  32   1   3       17.75       76.19     69.33 o
   1   2   3     4362.27     4092.83     67.21 o
   2   2   3      278.01      255.45     11.59 o
   3   2   3      934.60      955.06     25.02 o
   4   2   3      231.86      209.86     11.77 o
   5   2   3     1232.59     1179.60     29.83 o
   6   2   3      703.49      762.76     21.85 o
   7   2   3     1638.02     1510.26     31.75 o
   8   2   3       21.78      171.71     41.64 o
   9   2   3     1503.46     1523.44     36.94 o
  10   2   3      152.73      151.03     16.03 o
  11   2   3     1542.71     1451.37     39.69 o
  12   2   3      123.76      163.42     17.95 o
  13   2   3      900.94      864.75     36.34 o
  14   2   3      120.99      133.05     18.72 o
  15   2   3      593.27      661.74     31.63 o
  16   2   3      694.82      736.50     42.96 o
  17   2   3      788.54      749.22     35.81 o
  18   2   3        9.86       12.25     20.53 o
  19   2   3       61.30       31.72     23.41 o
  20   2   3       60.18       46.34     23.49 o
  21   2   3      540.08      470.33     35.69 o
  22   2   3      121.05      101.83     29.04 o
  23   2   3       10.26       11.02     28.98 o
  24   2   3       59.50       12.24     33.03 o
  25   2   3       36.40       58.94     35.67 o
  26   2   3       10.41      -22.42     40.71 o
  27   2   3       24.88      -38.11     41.97 o
  28   2   3        7.37      -46.36     44.48 o
  29   2   3        1.31       20.83     52.20 o
  30   2   3        9.28       51.58     64.63 o
  31   2   3       50.69      -16.53     56.13 o
   1   3   3      845.75      834.89     28.21 o
   2   3   3      311.04      323.65     14.10 o
   3   3   3      291.82      322.14     16.70 o
   4   3   3      185.54      187.38     19.19 o
   5   3   3      105.77      111.26     15.47 o
   6   3   3      270.90      293.72     20.51 o
   7   3   3     1744.79     1956.97     45.38 o
   8   3   3       65.02      101.68     13.37 o
   9   3   3      217.84      194.08     20.33 o
  10   3   3     1073.11     1189.89     37.17 o
  11   3   3      211.10      222.65     17.86 o
  12   3   3      190.51      203.16     19.20 o
  13   3   3      497.20      481.03     24.74 o
  14   3   3      297.46      287.88     22.53 o
  15   3   3      163.89      191.09     21.90 o
  16   3   3       54.79       70.99     21.31 o
  17   3   3      319.69      311.58     40.60 o
  18   3   3       61.82      106.31     21.84 o
  19   3   3      817.75      929.18     44.15 o
  20   3   3       28.65       26.46     24.32 o
  21   3   3       14.02       62.65     25.91 o
  22   3   3       89.50       75.92     28.68 o
  23   3   3       35.69        6.17     31.02 o
  24   3   3       99.48       47.43     36.84 o
  25   3   3        4.09      -50.44     41.13 o
  26   3   3        0.62        3.28     42.66 o
  27   3   3       29.29      -10.18     51.02 o
  28   3   3       52.22      116.88     56.51 o
  29   3   3        0.53      -64.12     45.69 o
   1   4   3      151.68      142.01     19.90 o
   2   4   3      135.33      117.03     15.22 o
   3   4   3        5.24        1.44     14.01 o
   4   4   3      757.69      731.38     37.50 o
   5   4   3       92.62      154.47     28.23 o
   6   4   3      733.83      807.70     46.16 o
   7   4   3        4.58       17.97     17.31 o
   8   4   3      126.65      143.34     24.53 o
   9   4   3      134.98      160.66     17.96 o
  10   4   3      307.54      305.32     22.90 o
  11   4   3      129.57      172.12     20.00 o
  12   4   3      489.52      403.99     27.26 o
  13   4   3      112.60      105.55     18.48 o
  14   4   3      523.73      585.57     29.45 o
  15   4   3      148.92      156.36     23.84 o
  16   4   3        7.29       10.14     20.53 o
  17   4   3       51.07       95.02     25.93 o
  18   4   3      144.27      117.54     27.32 o
  19   4   3       23.71      -16.62     26.78 o
  20   4   3       30.94       60.42     30.56 o
  21   4   3      149.72      131.75     33.53 o
  22   4   3       81.01       54.66     35.99 o
  23   4   3       25.52       55.25     34.90 o
  24   4   3       57.01       19.38     37.93 o
  25   4   3       27.57        5.94     53.09 o
  26   4   3        3.18       12.77     39.10 o
   1   5   3      293.66      269.91     23.49 o
   2   5   3      414.90      413.09     31.30 o
   3   5   3      418.94      390.77     26.10 o
   4   5   3      200.75      250.93     25.95 o
   5   5   3       24.01       50.82     20.22 o
   6   5   3      236.46      270.07     26.71 o
   7   5   3        9.78       65.40     21.56 o
   8   5   3      207.74      251.51     38.67 o
   9   5   3       78.25       80.38     34.60 o
  10   5   3      362.14      420.55     36.93 o
  11   5   3       28.98       28.31     29.38 o
  12   5   3       93.74       95.22     30.60 o
  13   5   3       49.46       36.00     23.70 o
  14   5   3       44.00       44.23     24.56 o
  15   5   3       26.30      -10.28     25.85 o
  16   5   3       21.67      -17.56     27.76 o
  17   5   3      154.41      101.78     34.32 o
  18   5   3       23.30      -36.95     30.84 o
  19   5   3       73.73       69.70     34.90 o
  20   5   3       16.17       51.07     37.23 o
  21   5   3       21.09        5.85     37.95 o
  22   5   3       15.18      -22.14     37.50 o
  23   5   3       23.33       70.26     41.90 o
   1   6   3      501.41      423.84     42.07 o
   2   6   3        4.84       30.35     28.85 o
   3   6   3       28.76       36.82     31.89 o
   4   6   3       52.91       32.72     32.30 o
   5   6   3       25.91       26.24     33.64 o
   6   6   3       79.27       45.26     36.20 o
   7   6   3       94.94      105.93     39.64 o
   8   6   3       21.76       26.12     37.58 o
   9   6   3       62.16       60.88     36.16 o
  10   6   3       12.85       51.18     42.01 o
  11   6   3       45.58       61.21     40.30 o
  12   6   3        4.23      -13.07     35.09 o
  13   6   3      256.11      304.42     37.88 o
  14   6   3        9.92       -5.84     30.04 o
  15   6   3      105.11       24.85     32.81 o
  16   6   3        5.86        4.38     28.11 o
  17   6   3       52.68       19.78     31.14 o
   1   7   3       83.69        7.94     52.61 o
   2   7   3       46.52       29.58     48.38 o
   3   7   3       13.75       25.11     45.29 o
   0   0   4    53749.29    58237.56   1599.41 o
   2   0   4     4694.96     4774.41     93.75 o
   4   0   4    25010.89    22769.27    451.83 o
   6   0   4     2062.39     1883.59     51.76 o
   8   0   4      499.83      551.21     29.33 o
  10   0   4     1884.55     2130.21     71.39 o
  12   0   4      315.45      319.89     30.09 o
  14   0   4       10.02       15.38     19.16 o
  16   0   4     1303.40     1405.90     62.75 o
  18   0   4     2778.28     2914.70     92.08 o
  20   0   4      229.12      247.93     37.30 o
  22   0   4      251.94      335.29     60.80 o
  24   0   4      251.13      219.74     54.60 o
  26   0   4      294.36      335.21     65.99 o
  28   0   4       93.67       66.78     84.49 o
  30   0   4       52.76      -46.52     91.96 o
  32   0   4       17.03       -0.72     87.40 o
   0   1   4     3461.76     3355.54     69.52 o
   1   1   4     2188.40     2061.44     31.70 o
   2   1   4     7656.50     7601.09    102.84 o
   3   1   4    31209.54    32456.65    433.82 o
   4   1   4     5753.77     5386.92     75.85 o
   5   1   4     1341.85     1191.75     25.03 o
   6   1   4      267.21      284.69     14.14 o
   7   1   4     4660.77     4889.08     74.93 o
   8   1   4      408.99      366.22     16.53 o
   9   1   4     5076.68     5318.32     87.30 o
  10   1   4      588.88      531.79     22.08 o
  11   1   4     6583.07     7117.08    116.48 o
  12   1   4      343.84      365.10     21.00 o
  13   1   4      430.02      374.32     27.84 o
  14   1   4     1970.50     2149.04     50.21 o
  15   1   4      195.87      163.93     20.04 o
  16   1   4       17.29       12.99     16.91 o
  17   1   4      163.31      139.03     21.51 o
  18   1   4     1015.11      987.30     52.96 o
  19   1   4      339.38      399.04     32.43 o
  20   1   4      158.42      218.89     27.22 o
  21   1   4      153.94      104.33     25.70 o
  22   1   4       60.02       42.80     32.55 o
  23   1   4      204.12      224.09     34.43 o
  24   1   4      195.64      145.47     35.55 o
  25   1   4      129.74      116.46     44.02 o
  26   1   4      195.22      258.34     51.03 o
  27   1   4       10.96       40.82     41.89 o
  28   1   4       15.73       26.30     45.76 o
  29   1   4       29.28       37.59     52.65 o
  30   1   4       37.75       -6.92     53.02 o
  31   1   4        7.09      -25.06     63.81 o
  32   1   4       16.36       73.56     68.52 o
   0   2   4     1885.06     1985.88     58.37 o
   1   2   4     1372.75     1312.98     23.85 o
   2   2   4      918.41     1009.27     21.93 o
   3   2   4     3035.50     3056.35     46.90 o
   4   2   4     2567.96     2679.67     44.23 o
   5   2   4      133.92      139.39     12.86 o
   6   2   4      646.81      856.57     26.82 o
   7   2   4      323.63      354.23     16.78 o
   8   2   4       18.18        5.92      9.92 o
   9   2   4     2440.53     2256.27     46.87 o
  10   2   4      919.98      971.38     31.06 o
  11   2   4      390.79      428.19     22.35 o
  12   2   4      238.89      229.63     19.89 o
  13   2   4       49.17       27.13     18.96 o
  14   2   4      145.53      170.20     19.87 o
  15   2   4      277.99      273.63     35.84 o
  16   2   4      198.78      262.69     25.69 o
  17   2   4     1042.32     1035.19     50.03 o
  18   2   4       14.19      -29.11     19.41 o
  19   2   4        7.81      -21.08     20.82 o
  20   2   4       19.75        5.69     23.90 o
  21   2   4       18.64       -5.84     26.03 o
  22   2   4      357.41      263.35     35.78 o
  23   2   4     1146.22     1174.43     66.53 o
  24   2   4       12.28       46.75     32.36 o
  25   2   4       46.51       63.68     36.24 o
  26   2   4        7.08        3.46     45.50 o
  27   2   4       32.05      107.66     74.25 o
  28   2   4        3.84        2.07     46.60 o
  29   2   4       43.42       21.08     49.13 o
  30   2   4        0.66      -45.29     52.19 o
  31   2   4        5.29      -31.78     55.83 o
   0   3   4      601.54      697.20     30.24 o
   1   3   4     1195.32     1310.82     34.53 o
   2   3   4      179.72      185.95     12.31 o
   3   3   4      440.33      559.16     24.42 o
   4   3   4      192.31      206.53     19.16 o
   5   3   4      722.16      780.39     32.76 o
   6   3   4      203.70      203.88     20.78 o
   7   3   4      102.47      121.82     12.85 o
   8   3   4     1045.71      933.80     40.34 o
   9   3   4      329.15      280.62     18.02 o
  10   3   4       75.12       75.23     15.49 o
  11   3   4     1695.32     1682.19     43.79 o
  12   3   4      755.19      770.41     31.05 o
  13   3   4      234.61      244.63     21.08 o
  14   3   4      717.15      655.39     32.39 o
  15   3   4     1048.90      966.30     37.15 o
  16   3   4      143.01      283.08     38.60 o
  17   3   4     1682.44     1593.66     54.96 o
  18   3   4       45.42       56.08     23.48 o
  19   3   4      118.87       99.23     26.21 o
  20   3   4       77.78       66.21     25.37 o
  21   3   4       76.88       55.51     29.00 o
  22   3   4       77.41       71.91     29.13 o
  23   3   4       57.87      119.90     35.29 o
  24   3   4       24.96        0.53     35.01 o
  25   3   4       35.69       30.78     40.92 o
  26   3   4        4.53       -9.52     41.60 o
  27   3   4        0.28      -47.23     48.94 o
  28   3   4        0.44       45.63     53.66 o
  29   3   4       11.20       31.47     55.82 o
   0   4   4       76.87       85.62     17.41 o
   1   4   4      180.98      172.81     16.56 o
   2   4   4      594.13      644.43     25.20 o
   3   4   4      116.65      105.88     21.23 o
   4   4   4      819.70      839.32     54.58 o
   5   4   4       85.05      101.35     21.16 o
   6   4   4     1267.30     1225.66     49.40 o
   7   4   4      155.43      135.61     25.91 o
   8   4   4       16.87       -1.22     19.40 o
   9   4   4       71.73       95.78     19.75 o
  10   4   4       92.20       85.90     15.97 o
  11   4   4       53.02       52.92     16.09 o
  12   4   4      280.83      261.24     21.89 o
  13   4   4       27.29       73.18     19.28 o
  14   4   4      124.81      130.21     20.57 o
  15   4   4       12.78       16.47     18.83 o
  16   4   4       25.90       37.83     22.33 o
  17   4   4       37.51        2.41     24.74 o
  18   4   4       76.04       74.23     28.17 o
  19   4   4       35.94       27.97     26.74 o
  20   4   4       69.17       46.18     36.95 o
  21   4   4        1.78       17.29     32.64 o
  22   4   4       90.20      176.97     39.90 o
  23   4   4       10.11       45.58     40.02 o
  24   4   4       42.62      112.74     41.13 o
  25   4   4        7.87       -2.86     42.68 o
  26   4   4      218.62      216.80     50.12 o
   0   5   4      463.47      499.22     35.68 o
   1   5   4      171.92      178.19     21.94 o
   2   5   4      104.14       74.69     21.00 o
   3   5   4      295.73      277.95     26.60 o
   4   5   4      360.32      319.28     33.17 o
   5   5   4       34.61       39.74     21.21 o
   6   5   4      274.99      332.11     36.30 o
   7   5   4       37.66       13.34     22.36 o
   8   5   4      897.60      983.63     53.72 o
   9   5   4      121.04      100.25     27.59 o
  10   5   4       36.01       31.13     26.67 o
  11   5   4       47.63       73.43     31.17 o
  12   5   4      148.20      110.40     27.20 o
  13   5   4       34.72       33.72     23.18 o
  14   5   4       94.56       56.30     26.38 o
  15   5   4       79.11       79.55     27.27 o
  16   5   4        5.40       37.69     28.44 o
  17   5   4       91.97       61.01     31.54 o
  18   5   4       67.77      109.48     35.51 o
  19   5   4       58.76       65.24     35.03 o
  20   5   4       10.59       -7.69     34.65 o
  21   5   4       84.56       30.88     38.78 o
  22   5   4        8.32      -31.90     37.39 o
   0   6   4      109.12      229.31     47.68 o
   1   6   4      448.61      391.33     46.33 o
   2   6   4       88.00       58.58     34.91 o
   3   6   4      353.88      396.18     43.01 o
   4   6   4        8.74      -45.45     30.30 o
   5   6   4       63.46       43.84     37.64 o
   6   6   4        7.32       24.67     35.94 o
   7   6   4      177.21      251.17     39.74 o
   8   6   4        1.23        0.91     33.22 o
   9   6   4       41.00       47.34     37.10 o
  10   6   4       11.71      -21.20     35.68 o
  11   6   4       10.96       18.76     36.82 o
  12   6   4        3.80      -18.09     41.13 o
  13   6   4        1.31       14.39     35.75 o
  14   6   4       16.76      -45.87     37.65 o
  15   6   4        1.88      -34.82     35.69 o
  16   6   4        0.03      -17.14     37.30 o
   2   0   5    63375.05    63214.69   1232.49 o
   4   0   5    29179.67    29232.13    535.37 o
   6   0   5     4258.45     3819.20     83.03 o
   8   0   5      311.42      286.65     21.18 o
  10   0   5     1043.95      925.66     48.63 o
  12   0   5     3722.60     3701.28    109.32 o
  14   0   5      385.46      375.28     34.53 o
  16   0   5     2154.26     2447.65     86.74 o
  18   0   5       71.88       73.78     30.73 o
  20   0   5       71.16       92.43     33.83 o
  22   0   5       15.35        7.70     30.57 o
  24   0   5      193.46      292.85     58.88 o
  26   0   5       21.39       88.86     66.68 o
  28   0   5      572.35      569.92    183.08 o
  30   0   5       52.78       36.31     90.47 o
  32   0   5       17.42      -67.45     87.43 o
   1   1   5     5618.90     5581.46     79.25 o
   2   1   5     8738.84     8794.46    120.23 o
   3   1   5     8864.78     8529.67    120.77 o
   4   1   5    15633.13    14681.05    209.15 o
   5   1   5       49.71       54.00     14.79 o
   6   1   5       32.39       30.07      9.29 o
   7   1   5     1367.19     1349.31     29.55 o
   8   1   5       54.69       58.67     11.48 o
   9   1   5      893.66      893.61     26.55 o
  10   1   5      496.62      494.88     22.46 o
  11   1   5      439.75      501.73     24.03 o
  12   1   5      272.91      272.69     20.31 o
  13   1   5       16.00      -20.71     14.74 o
  14   1   5      313.86      334.54     22.49 o
  15   1   5     1018.68     1050.67     36.47 o
  16   1   5        9.49        8.74     16.21 o
  17   1   5      332.60      313.43     24.17 o
  18   1   5       73.59      107.78     23.06 o
  19   1   5      412.34      369.75     30.11 o
  20   1   5      929.22      826.26     43.15 o
  21   1   5       73.59       87.20     26.88 o
  22   1   5       76.63       91.68     29.13 o
  23   1   5      169.30      160.67     33.89 o
  24   1   5       15.91        0.77     30.97 o
  25   1   5       33.24       23.72     36.22 o
  26   1   5        7.12      -31.28     40.04 o
  27   1   5       26.65        7.51     43.77 o
  28   1   5       14.69      -47.35     64.11 o
  29   1   5        0.20      -13.08     61.63 o
  30   1   5       28.61       -8.26     52.21 o
  31   1   5       21.62      -23.71     60.51 o
  32   1   5       19.42      -57.72     63.81 o
   1   2   5      342.62      421.62     13.85 o
   2   2   5       49.25       62.39      8.67 o
   3   2   5      771.19      804.42     18.96 o
   4   2   5      783.97      852.26     24.94 o
   5   2   5     1170.26     1101.65     26.80 o
   6   2   5       14.84        4.93     10.72 o
   7   2   5     1554.47     1494.42     34.23 o
   8   2   5       72.96      137.48     22.56 o
   9   2   5     3880.40     3931.32     72.62 o
  10   2   5      314.62      410.94     22.84 o
  11   2   5     1089.11     1229.29     37.92 o
  12   2   5      353.86      358.96     22.70 o
  13   2   5      400.78      405.38     25.04 o
  14   2   5      150.95      163.55     20.64 o
  15   2   5      214.23      169.39     22.24 o
  16   2   5      293.07      346.39     27.50 o
  17   2   5      439.33      483.34     31.11 o
  18   2   5       29.08       53.06     22.24 o
  19   2   5      210.46      205.72     27.40 o
  20   2   5      276.18      303.27     32.17 o
  21   2   5      230.52      232.98     32.89 o
  22   2   5      450.17      431.82     50.66 o
  23   2   5       24.60      102.63     33.33 o
  24   2   5       79.74       45.58     32.36 o
  25   2   5       11.10       63.13     39.46 o
  26   2   5       70.20       61.93     42.54 o
  27   2   5       23.42      106.59     53.63 o
  28   2   5        5.54       19.12     50.06 o
  29   2   5       19.46      -35.08     47.44 o
  30   2   5       13.30      -16.45     55.05 o
  31   2   5       20.30      155.39     66.82 o
   1   3   5     2489.40     2340.42     45.13 o
   2   3   5      160.28      123.55     12.30 o
   3   3   5       78.66       84.27     15.55 o
   4   3   5      263.16      266.12     21.15 o
   5   3   5      114.80      144.24     13.23 o
   6   3   5       66.62       55.43     12.29 o
   7   3   5      439.08      371.40     21.72 o
   8   3   5      673.93      831.85     54.39 o
   9   3   5      449.25      475.72     22.36 o
  10   3   5      286.34      284.39     19.41 o
  11   3   5      801.79      861.88     32.10 o
  12   3   5       81.61       85.87     17.33 o
  13   3   5      904.34      921.31     34.97 o
  14   3   5      377.90      406.46     27.48 o
  15   3   5       59.71       39.48     18.94 o
  16   3   5     1478.79     1487.82     51.67 o
  17   3   5      471.71      451.41     30.59 o
  18   3   5      160.63      212.32     26.65 o
  19   3   5       60.61       69.31     24.45 o
  20   3   5       51.84       11.18     25.46 o
  21   3   5      444.83      483.33     40.40 o
  22   3   5       19.29      -12.41     30.03 o
  23   3   5      199.38      220.35     42.19 o
  24   3   5       36.51       28.84     36.89 o
  25   3   5      195.17      219.46     46.58 o
  26   3   5        6.91        8.56     40.59 o
  27   3   5       17.78      -14.61     45.26 o
  28   3   5       57.45       71.33     54.99 o
  29   3   5        1.17      -47.68     53.98 o
   1   4   5       30.52       23.61     11.68 o
   2   4   5      274.11      276.52     17.66 o
   3   4   5       45.05       65.37     15.78 o
   4   4   5      293.43      321.90     23.16 o
   5   4   5      594.68      569.59     28.96 o
   6   4   5      774.05      708.55     33.29 o
   7   4   5       25.37       35.26     18.72 o
   8   4   5      289.55      315.28     26.68 o
   9   4   5       29.44       37.69     22.39 o
  10   4   5      663.90      661.08     30.36 o
  11   4   5       14.91       25.71     16.31 o
  12   4   5      326.91      349.11     24.89 o
  13   4   5      375.74      369.87     28.59 o
  14   4   5      354.17      312.56     27.08 o
  15   4   5       56.35       62.04     20.00 o
  16   4   5      256.49      246.63     35.24 o
  17   4   5      120.60      124.73     27.54 o
  18   4   5      131.07      179.98     30.86 o
  19   4   5       15.52      -19.38     25.17 o
  20   4   5       62.97       63.93     39.67 o
  21   4   5        1.38       46.23     35.31 o
  22   4   5       96.52      113.65     41.06 o
  23   4   5        7.38      -59.09     39.39 o
  24   4   5       67.84      104.53     43.89 o
  25   4   5       31.30       39.72     45.01 o
  26   4   5       32.24        2.77     42.30 o
   1   5   5     1072.35     1007.21     40.31 o
   2   5   5       75.10       43.71     19.94 o
   3   5   5       87.79      125.70     23.11 o
   4   5   5      521.47      507.94     33.52 o
   5   5   5       65.34       84.96     31.51 o
   6   5   5     1207.75     1142.00     66.50 o
   7   5   5      125.08       73.73     26.18 o
   8   5   5       16.20       17.54     24.74 o
   9   5   5       25.61       -0.43     25.12 o
  10   5   5       87.93      129.55     32.77 o
  11   5   5       25.76       -5.14     28.97 o
  12   5   5      219.72      300.41     37.98 o
  13   5   5       75.19       25.90     25.85 o
  14   5   5       14.55       -0.08     24.57 o
  15   5   5      115.47       99.33     28.78 o
  16   5   5       50.11       44.45     28.61 o
  17   5   5       43.33       42.82     30.44 o
  18   5   5       12.62       12.85     32.15 o
  19   5   5       42.85       11.24     32.51 o
  20   5   5       49.12        5.44     35.84 o
  21   5   5        5.72        3.50     36.42 o
  22   5   5       16.36      -22.89     37.58 o
   1   6   5      388.23      326.95     40.40 o
   2   6   5       96.72       41.54     38.48 o
   3   6   5       86.99       45.30     41.09 o
   4   6   5       20.60       12.02     32.93 o
   5   6   5      143.91      129.39     32.94 o
   6   6   5       25.34       24.25     31.53 o
   7   6   5       51.39       89.11     39.90 o
   8   6   5        7.71       56.48     38.70 o
   9   6   5       52.65       41.48     40.97 o
  10   6   5       11.70      -27.13     39.06 o
  11   6   5       20.81       32.19     42.64 o
  12   6   5        2.66      -50.55     40.66 o
  13   6   5       86.53      106.75     49.66 o
  14   6   5       11.64       -4.27     32.18 o
  15   6   5       22.12       39.14     34.18 o
  16   6   5        3.96       46.54     37.50 o
   0   0   6   153910.56   163070.72   4477.11 o
   2   0   6     3144.48     3029.77     72.41 o
   4   0   6    17941.70    18500.63    347.86 o
   6   0   6      235.10      249.58     20.59 o
   8   0   6     1024.12      942.03     40.44 o
  10   0   6       14.20       -5.85     15.51 o
  12   0   6     3496.72     3168.88     96.90 o
  14   0   6     1243.39     1236.08     62.53 o
  16   0   6      508.43      533.64     56.56 o
  18   0   6     3211.03     3016.24    109.07 o
  20   0   6      979.35     1063.73     60.96 o
  22   0   6       28.96       -9.05     30.89 o
  24   0   6        7.49      -18.70     45.71 o
  26   0   6      319.38      421.30    126.21 o
  28   0   6       31.41      118.58     91.27 o
  30   0   6       64.48      -27.52     80.27 o
  32   0   6       21.21      -10.74     97.22 o
   0   1   6     3837.62     4302.20     97.49 o
   1   1   6     5486.18     5647.59     81.54 o
   2   1   6     1020.17      871.18     22.32 o
   3   1   6     3773.61     4278.58     82.98 o
   4   1   6    18532.21    18048.08    257.28 o
   5   1   6      813.95      833.04     24.70 o
   6   1   6      520.56      443.52     18.66 o
   7   1   6     1122.24     1189.16     29.91 o
   8   1   6       23.24        1.13     10.49 o
   9   1   6      522.53      488.44     21.15 o
  10   1   6       15.95        0.76     12.62 o
  11   1   6      169.60      189.23     18.08 o
  12   1   6      379.08      370.04     28.61 o
  13   1   6      305.10      374.20     23.78 o
  14   1   6      302.54      266.34     23.30 o
  15   1   6     1154.94     1178.75     42.84 o
  16   1   6      200.80      225.40     21.94 o
  17   1   6      201.47      227.82     22.58 o
  18   1   6       13.21        6.02     18.41 o
  19   1   6      154.37      135.50     23.80 o
  20   1   6      275.73      264.67     36.28 o
  21   1   6      542.53      572.13     38.85 o
  22   1   6       41.38       37.35     28.70 o
  23   1   6      409.08      428.89     41.00 o
  24   1   6       16.73        7.72     31.17 o
  25   1   6       37.20       67.92     47.12 o
  26   1   6      204.78      255.03     45.62 o
  27   1   6       24.80       25.30     43.45 o
  28   1   6       20.23      -65.02     46.29 o
  29   1   6       48.54      163.78     64.79 o
  30   1   6       23.94       -4.65     59.28 o
  31   1   6        2.03      -15.33     60.28 o
   0   2   6      427.00      474.65     24.58 o
   1   2   6      892.42      849.93     19.80 o
   2   2   6       27.75       12.37      8.62 o
   3   2   6      249.72      335.51     37.08 o
   4   2   6     2262.07     2102.43     36.82 o
   5   2   6      537.79      448.19     17.13 o
   6   2   6     2099.56     2051.24     42.97 o
   7   2   6      977.92     1009.95     30.91 o
   8   2   6     1013.15     1143.89     34.04 o
   9   2   6     2265.70     2464.75     49.25 o
  10   2   6      731.56      765.36     27.17 o
  11   2   6      720.09      693.20     34.33 o
  12   2   6      185.79      201.77     18.50 o
  13   2   6       99.02      148.30     21.00 o
  14   2   6       25.73       25.82     23.90 o
  15   2   6      921.51      979.74     40.21 o
  16   2   6      134.01      118.94     21.96 o
  17   2   6      258.55      281.12     28.02 o
  18   2   6       44.85       78.26     23.62 o
  19   2   6      383.67      402.41     33.12 o
  20   2   6     1116.63     1180.63     51.77 o
  21   2   6      688.00      649.38     44.88 o
  22   2   6       82.90       52.16     30.96 o
  23   2   6       10.99      -33.37     29.64 o
  24   2   6       39.62       48.29     37.36 o
  25   2   6        7.84      -25.84     36.50 o
  26   2   6       11.94      -18.19     40.49 o
  27   2   6        1.33       -0.96     53.97 o
  28   2   6        3.01      -65.64     43.76 o
  29   2   6        3.56       15.03     52.80 o
  30   2   6       22.58      117.53     65.22 o
   0   3   6      117.93      166.69     17.49 o
   1   3   6     1067.69     1127.47     35.19 o
   2   3   6       65.10       52.70     11.40 o
   3   3   6     2226.64     2111.67     45.76 o
   4   3   6      406.24      436.88     20.06 o
   5   3   6      112.26      127.58     14.85 o
   6   3   6     1462.37     1481.98     38.94 o
   7   3   6     1002.71      941.51     32.21 o
   8   3   6       27.37       32.99     12.72 o
   9   3   6      357.56      369.68     22.33 o
  10   3   6      238.51      150.49     20.75 o
  11   3   6      140.35      158.49     20.23 o
  12   3   6      198.22      217.07     21.02 o
  13   3   6       69.52       55.88     18.03 o
  14   3   6        6.90       32.14     17.97 o
  15   3   6       81.97       85.12     19.36 o
  16   3   6       95.92      134.27     24.43 o
  17   3   6      135.28      113.66     23.50 o
  18   3   6       23.94       35.13     23.93 o
  19   3   6      277.25      246.47     35.31 o
  20   3   6       16.83       10.55     26.80 o
  21   3   6       76.25       48.78     28.55 o
  22   3   6       34.05       76.83     33.71 o
  23   3   6      136.46       95.66     35.16 o
  24   3   6       53.29       60.76     35.17 o
  25   3   6      130.85      189.98     47.11 o
  26   3   6       47.91       58.80     48.18 o
  27   3   6       26.96       57.19     50.05 o
  28   3   6       22.13       98.59     51.77 o
   0   4   6      346.57      415.82     32.68 o
   1   4   6       41.84       64.14     11.99 o
   2   4   6       34.06       26.94     12.65 o
   3   4   6      248.34      203.38     22.37 o
   4   4   6      142.55      129.65     17.15 o
   5   4   6       39.73       33.28     17.30 o
   6   4   6      459.94      433.64     35.10 o
   7   4   6       41.93       60.04     20.06 o
   8   4   6     1723.65     1535.92     65.06 o
   9   4   6       17.75       10.13     16.03 o
  10   4   6      294.00      260.42     22.65 o
  11   4   6      191.99      159.94     28.08 o
  12   4   6      641.37      633.49     34.04 o
  13   4   6        4.80        5.14     17.22 o
  14   4   6      732.59      774.49     37.63 o
  15   4   6      274.72      254.47     27.62 o
  16   4   6       75.45       96.79     24.72 o
  17   4   6       61.81       40.34     23.99 o
  18   4   6       10.34      -14.86     25.38 o
  19   4   6       94.10      140.22     36.26 o
  20   4   6      106.63      149.81     38.01 o
  21   4   6        5.79       31.26     36.30 o
  22   4   6       55.18       89.07     39.61 o
  23   4   6       16.03      -17.50     37.39 o
  24   4   6       22.07       -4.70     39.26 o
  25   4   6       53.54       91.08     48.41 o
  26   4   6       13.42        0.22     47.04 o
   0   5   6      403.54      528.41     35.38 o
   1   5   6      646.80      634.71     27.57 o
   2   5   6       87.06      103.36     20.46 o
   3   5   6      412.41      372.78     32.59 o
   4   5   6      166.40      137.00     28.89 o
   5   5   6      143.18      167.54     29.64 o
   6   5   6      162.76      186.42     32.63 o
   7   5   6       51.07       51.84     28.27 o
   8   5   6       32.11       36.51     28.80 o
   9   5   6       31.70        1.81     28.15 o
  10   5   6      195.93      211.33     36.24 o
  11   5   6        6.35       21.17     30.61 o
  12   5   6       76.99        9.53     30.87 o
  13   5   6        1.27       33.27     25.09 o
  14   5   6        6.85      -26.23     25.82 o
  15   5   6       47.53       35.71     26.06 o
  16   5   6       37.79       39.23     29.51 o
  17   5   6       35.96      -23.75     33.80 o
  18   5   6        2.04      -11.96     30.93 o
  19   5   6        0.71      -28.86     33.53 o
  20   5   6       60.50      118.76     39.07 o
  21   5   6        6.31       50.69     38.47 o
  22   5   6       52.30       27.22     38.89 o
   0   6   6       72.99       86.90     53.15 o
   1   6   6        4.40       -2.10     45.64 o
   2   6   6       86.87       66.66     36.02 o
   3   6   6       31.95       65.39     32.23 o
   4   6   6       86.93       29.03     38.52 o
   5   6   6      170.55      173.60     38.82 o
   6   6   6       13.36      -37.75     34.20 o
   7   6   6       25.99        3.06     36.29 o
   8   6   6       54.29      153.36     73.55 o
   9   6   6       76.54       10.37     39.09 o
  10   6   6        5.39      -27.80     39.66 o
  11   6   6      268.54      288.27     52.75 o
  12   6   6       24.22        1.22     43.16 o
  13   6   6       37.30       -2.18     44.66 o
  14   6   6       13.88       -1.98     42.89 o
  15   6   6      163.05      196.76     39.83 o
   2   0   7     1754.96     1929.09     76.61 o
   4   0   7     1281.53     1376.31     41.98 o
   6   0   7      152.76      150.94     20.48 o
   8   0   7      142.27      144.50     24.54 o
  10   0   7     1024.39     1173.02     45.44 o
  12   0   7     1879.50     1977.54     74.40 o
  14   0   7      232.70      180.69     32.93 o
  16   0   7      204.41      189.16     36.89 o
  18   0   7      513.28      526.60     53.08 o
  20   0   7      909.86      978.97     65.82 o
  22   0   7       33.95       53.79     36.82 o
  24   0   7       28.60       30.19     39.40 o
  26   0   7       78.64       39.58     61.63 o
  28   0   7       15.70       -1.95    160.30 o
  30   0   7        0.01     -109.97     73.31 o
   1   1   7        9.16        1.28      9.92 o
   2   1   7      850.81     1046.53     33.54 o
   3   1   7      495.03      500.34     19.82 o
   4   1   7     6261.98     6227.72     96.22 o
   5   1   7      371.10      383.70     19.08 o
   6   1   7      382.77      364.69     17.47 o
   7   1   7      708.21      762.00     26.12 o
   8   1   7     1597.36     1878.26     49.20 o
   9   1   7     1717.27     1773.44     39.72 o
  10   1   7       24.96       18.42     13.59 o
  11   1   7       92.21       85.84     14.92 o
  12   1   7      868.07      809.66     34.88 o
  13   1   7      477.57      525.75     28.44 o
  14   1   7      351.03      326.37     24.83 o
  15   1   7      241.61      235.43     23.62 o
  16   1   7       35.85       35.82     19.29 o
  17   1   7       74.87       82.79     21.45 o
  18   1   7       17.11        7.43     20.30 o
  19   1   7      120.06      134.43     24.19 o
  20   1   7      282.45      357.38     30.22 o
  21   1   7      771.57      876.01     46.23 o
  22   1   7       44.30       63.90     30.02 o
  23   1   7      203.42      210.08     35.61 o
  24   1   7       26.57        9.33     34.13 o
  25   1   7       68.16       33.81     38.66 o
  26   1   7        8.45        3.24     35.75 o
  27   1   7        6.13       24.41     40.85 o
  28   1   7      202.98      109.09     87.64 o
  29   1   7       23.62        5.48     53.03 o
  30   1   7       17.51      126.75     68.43 o
  31   1   7        6.85      -53.68     60.42 o
   1   2   7     2381.51     2360.39     41.17 o
   2   2   7      458.20      461.75     17.89 o
   3   2   7     1985.51     1893.01     36.71 o
   4   2   7    10219.63    10149.41    148.43 o
   5   2   7     3481.04     3648.08     72.13 o
   6   2   7     2808.08     2849.14     54.26 o
   7   2   7      304.31      291.46     17.74 o
   8   2   7      248.62      314.18     38.94 o
   9   2   7      563.23      515.29     25.17 o
  10   2   7      818.71      885.71     31.62 o
  11   2   7      566.49      609.51     39.61 o
  12   2   7       73.44       63.28     15.76 o
  13   2   7     1427.73     1249.83     41.46 o
  14   2   7       35.20       54.71     17.37 o
  15   2   7       83.46       72.98     19.06 o
  16   2   7      461.87      487.44     31.82 o
  17   2   7      165.42      202.68     27.52 o
  18   2   7       22.73      -27.72     22.83 o
  19   2   7      988.03      913.70     46.19 o
  20   2   7      281.06      266.97     31.91 o
  21   2   7       27.51       58.83     31.49 o
  22   2   7        3.00       -2.15     29.18 o
  23   2   7        5.45       46.43     32.42 o
  24   2   7       10.96       22.95     34.28 o
  25   2   7      134.73      250.10     52.13 o
  26   2   7        1.92       21.51     43.45 o
  27   2   7       46.52      111.86     50.80 o
  28   2   7        7.61       15.47     47.02 o
  29   2   7        7.54       52.85     52.77 o
  30   2   7       24.54       34.06     66.01 o
   1   3   7      554.64      552.28     19.51 o
   2   3   7        0.78        7.15     11.89 o
   3   3   7      338.06      394.34     17.49 o
   4   3   7      368.28      428.76     22.19 o
   5   3   7     1785.30     1748.52     41.06 o
   6   3   7      620.72      643.78     25.81 o
   7   3   7      769.74      791.12     28.95 o
   8   3   7      162.93      185.94     25.16 o
   9   3   7      543.67      502.47     24.60 o
  10   3   7      109.01      120.58     18.66 o
  11   3   7      272.01      341.17     25.78 o
  12   3   7      261.90      233.48     22.65 o
  13   3   7      295.73      226.34     28.49 o
  14   3   7      346.60      343.69     29.04 o
  15   3   7      875.01      817.40     38.34 o
  16   3   7       60.25       83.07     23.96 o
  17   3   7     1236.73     1211.79     54.86 o
  18   3   7       46.00       53.80     27.21 o
  19   3   7      317.90      359.83     34.99 o
  20   3   7        2.25        9.85     26.59 o
  21   3   7        0.57       -4.02     31.58 o
  22   3   7       33.22       51.27     34.91 o
  23   3   7       62.68       77.81     35.12 o
  24   3   7       46.53       66.00     37.99 o
  25   3   7        2.94      -32.51     37.73 o
  26   3   7        0.34      -27.43     44.17 o
  27   3   7       12.76      -13.67     47.81 o
  28   3   7       17.34      -69.40     46.27 o
   1   4   7      142.37      136.94     14.40 o
   2   4   7      229.09      224.89     15.97 o
   3   4   7       46.02       47.35     14.46 o
   4   4   7      928.95      905.33     41.92 o
   5   4   7       92.74       91.44     23.35 o
   6   4   7     1195.74     1150.48     50.25 o
   7   4   7       63.06       47.15     20.01 o
   8   4   7      619.93      576.62     30.37 o
   9   4   7       27.70       40.44     18.92 o
  10   4   7      858.21      840.00     37.69 o
  11   4   7       40.82       44.46     17.74 o
  12   4   7      217.28      208.46     22.65 o
  13   4   7      470.70      509.73     30.15 o
  14   4   7      207.61      229.09     26.90 o
  15   4   7       60.34       66.49     23.41 o
  16   4   7      512.72      545.33     37.08 o
  17   4   7       13.78       25.57     27.10 o
  18   4   7        1.43       -0.38     26.43 o
  19   4   7       39.45       21.58     32.30 o
  20   4   7        9.64       -5.04     34.11 o
  21   4   7        3.95       18.12     36.89 o
  22   4   7       75.03       95.99     41.34 o
  23   4   7       45.05       -8.40     39.14 o
  24   4   7       66.43       54.38     41.30 o
  25   4   7       17.48      -54.69     45.17 o
   1   5   7      493.30      413.23     26.24 o
   2   5   7      311.80      348.56     48.76 o
   3   5   7       76.94       99.78     26.49 o
   4   5   7      140.21       99.19     29.58 o
   5   5   7       29.81       42.07     26.21 o
   6   5   7      188.59      180.71     32.25 o
   7   5   7       72.14       74.55     30.29 o
   8   5   7      190.37      212.60     35.23 o
   9   5   7       68.30       53.12     31.13 o
  10   5   7      316.87      290.61     43.07 o
  11   5   7       18.43       27.36     31.49 o
  12   5   7       52.32       25.17     31.01 o
  13   5   7       34.41       -2.13     25.78 o
  14   5   7        0.70       -9.24     26.03 o
  15   5   7       30.98       21.46     29.03 o
  16   5   7        3.17      -21.27     30.11 o
  17   5   7      115.47       93.03     33.44 o
  18   5   7       53.27       27.47     32.91 o
  19   5   7       64.50       13.53     35.22 o
  20   5   7       15.54       38.98     36.09 o
  21   5   7       11.99       55.57     38.55 o
   1   6   7       72.92       23.36     37.02 o
   2   6   7       13.57       38.50     38.39 o
   3   6   7       98.70      118.23     49.69 o
   4   6   7       65.14       74.30     40.58 o
   5   6   7      119.07      126.76     45.35 o
   6   6   7      158.69      111.25     45.57 o
   7   6   7       76.08       35.84     37.75 o
   8   6   7        8.74       68.83     39.02 o
   9   6   7       56.73       87.04     41.48 o
  10   6   7       90.39       94.20     44.71 o
  11   6   7       10.28       -6.50     40.25 o
  12   6   7        5.15      -16.39     41.46 o
  13   6   7      204.61       97.62     48.79 o
  14   6   7        3.69      -41.19     38.09 o
  15   6   7        5.62       -7.01     45.06 o
   0   0   8      763.20      749.19     75.75 o
   2   0   8     2199.15     2296.55     62.61 o
   4   0   8     1519.01     1453.89     45.13 o
   6   0   8      273.60      264.15     24.56 o
   8   0   8      220.41      263.57     23.75 o
  10   0   8      327.85      381.64     34.25 o
  12   0   8      876.97      795.35     40.98 o
  14   0   8      250.41      236.89     32.92 o
  16   0   8      344.46      345.05     45.48 o
  18   0   8      179.52      225.14     38.60 o
  20   0   8       30.13       71.87     36.17 o
  22   0   8        4.83      -14.63     39.30 o
  24   0   8      105.65       43.30     47.83 o
  26   0   8      413.75      461.71     73.22 o
  28   0   8       22.02      -62.62     79.29 o
  30   0   8       57.66       50.79     92.42 o
   0   1   8      409.13      331.38     34.30 o
   1   1   8     2341.74     1805.62     38.39 o
   2   1   8      195.82      156.90     13.06 o
   3   1   8       59.67       47.21     14.32 o
   4   1   8     2156.41     2255.09     44.13 o
   5   1   8     2246.89     2049.71     41.83 o
   6   1   8      173.38      183.68     15.74 o
   7   1   8      178.27      221.92     16.79 o
   8   1   8      251.93      284.53     19.10 o
   9   1   8     1342.36     1360.97     39.67 o
  10   1   8      222.45      218.59     18.72 o
  11   1   8       17.61        1.92     14.04 o
  12   1   8     1921.60     2078.82     50.97 o
  13   1   8      306.02      337.08     22.98 o
  14   1   8      352.62      355.03     36.61 o
  15   1   8      402.40      395.10     27.46 o
  16   1   8       31.36       25.00     19.60 o
  17   1   8      131.93       82.55     23.35 o
  18   1   8     1451.93     1539.14     55.80 o
  19   1   8      114.45      124.03     25.72 o
  20   1   8      480.83      496.33     36.74 o
  21   1   8      226.65      186.36     30.87 o
  22   1   8       89.17       96.02     29.14 o
  23   1   8       44.34        9.01     27.71 o
  24   1   8       48.54       59.98     37.92 o
  25   1   8        3.63       16.62     36.81 o
  26   1   8       16.73      -33.38     36.18 o
  27   1   8        1.64      -47.82     39.16 o
  28   1   8       11.91       40.08     49.62 o
  29   1   8        7.66      -53.77     46.37 o
  30   1   8        6.70       24.81     63.12 o
  31   1   8       30.36      -22.21     66.49 o
   0   2   8     2602.72     2616.61     63.26 o
   1   2   8     1294.16     1320.83     30.26 o
   2   2   8      406.50      458.26     18.92 o
   3   2   8      268.51      442.21     62.62 o
   4   2   8     6174.31     6637.02    105.59 o
   5   2   8      689.34      710.13     26.57 o
   6   2   8     2342.08     2332.06     47.13 o
   7   2   8     2613.74     2652.82     51.97 o
   8   2   8       86.63      100.68     15.74 o
   9   2   8      700.27      720.65     29.97 o
  10   2   8      230.33      223.97     20.87 o
  11   2   8       38.74       45.51     16.23 o
  12   2   8      124.92      122.19     19.43 o
  13   2   8      158.43      223.68     22.88 o
  14   2   8      211.47      199.17     22.11 o
  15   2   8       38.54       58.12     19.22 o
  16   2   8       31.09       54.29     23.52 o
  17   2   8      371.04      403.88     30.62 o
  18   2   8       39.43       73.81     25.87 o
  19   2   8      572.73      666.30     66.51 o
  20   2   8      488.00      541.62     41.78 o
  21   2   8        5.70      -40.34     28.60 o
  22   2   8        7.78       27.58     32.88 o
  23   2   8      185.05      200.40     37.64 o
  24   2   8       81.63      133.93     41.66 o
  25   2   8      102.79      115.14     46.73 o
  26   2   8        2.46       -2.00     42.31 o
  27   2   8      100.56       58.69     49.86 o
  28   2   8        2.07      -15.51     48.29 o
  29   2   8      115.74       75.67     54.36 o
  30   2   8        5.58        4.79     57.00 o
   0   3   8     1024.62     1094.54     54.13 o
   1   3   8      169.32      150.16     12.08 o
   2   3   8       28.62       23.54     10.69 o
   3   3   8       22.94       17.52     10.67 o
   4   3   8      405.07      346.96     19.64 o
   5   3   8      111.93      111.38     15.53 o
   6   3   8      149.46      214.99     23.95 o
   7   3   8      907.66      927.49     32.54 o
   8   3   8      252.11      223.85     20.78 o
   9   3   8      517.61      462.32     26.59 o
  10   3   8       78.14       79.58     17.48 o
  11   3   8     1106.65     1105.21     41.06 o
  12   3   8      614.05      565.01     37.65 o
  13   3   8       85.73       99.25     20.14 o
  14   3   8      579.04      596.92     33.91 o
  15   3   8      904.78      960.36     44.60 o
  16   3   8      554.87      650.73     57.81 o
  17   3   8      980.82     1089.65     65.70 o
  18   3   8       23.79       34.01     29.68 o
  19   3   8       49.58       78.25     29.64 o
  20   3   8       70.10       71.80     29.54 o
  21   3   8       17.59       -0.69     30.30 o
  22   3   8       35.19       44.03     32.63 o
  23   3   8        6.86       38.27     34.37 o
  24   3   8        1.71      -29.84     35.53 o
  25   3   8       22.71       35.88     41.76 o
  26   3   8        2.31      -36.25     43.75 o
  27   3   8        5.62       48.34     49.28 o
  28   3   8        0.64      -60.39     53.88 o
   0   4   8     3187.09     2794.11     71.65 o
   1   4   8      550.16      551.39     20.98 o
   2   4   8       89.59       86.56     13.04 o
   3   4   8       37.62       88.37     18.33 o
   4   4   8      580.83      587.11     29.28 o
   5   4   8        3.49        7.07     18.36 o
   6   4   8     1408.93     1560.55     48.56 o
   7   4   8      165.12      142.95     21.05 o
   8   4   8       56.39       43.47     15.69 o
   9   4   8       89.15       90.74     17.94 o
  10   4   8      477.98      545.85     32.60 o
  11   4   8      122.58      116.83     20.78 o
  12   4   8       83.05      106.89     20.94 o
  13   4   8       58.12       42.53     20.41 o
  14   4   8       47.31       -4.26     22.62 o
  15   4   8       31.01       33.12     24.40 o
  16   4   8       29.58       30.24     24.65 o
  17   4   8       58.49       29.56     29.74 o
  18   4   8       37.44       93.57     37.90 o
  19   4   8        4.59        1.09     33.48 o
  20   4   8      244.88      265.50     45.08 o
  21   4   8       49.43       44.40     38.41 o
  22   4   8      104.70      110.83     44.14 o
  23   4   8        7.26      -18.10     41.67 o
  24   4   8       45.87        7.80     43.29 o
  25   4   8        0.78      -25.75     44.79 o
   0   5   8      641.20      469.57     35.60 o
   1   5   8       92.35       84.11     15.73 o
   2   5   8      265.97      279.93     32.21 o
   3   5   8       12.08       52.77     26.64 o
   4   5   8      228.60      190.08     32.46 o
   5   5   8      470.77      411.23     40.13 o
   6   5   8      202.74      205.83     35.77 o
   7   5   8       43.92       21.31     30.57 o
   8   5   8      717.51      812.97     56.73 o
   9   5   8      125.53      131.06     36.92 o
  10   5   8       78.60       59.50     35.35 o
  11   5   8       43.82       69.15     35.62 o
  12   5   8       64.48      112.41     31.21 o
  13   5   8       76.41       81.52     30.99 o
  14   5   8       34.04       10.87     28.67 o
  15   5   8      162.38      177.49     36.57 o
  16   5   8        1.04      -24.35     34.30 o
  17   5   8       65.62      146.31     73.86 o
  18   5   8      128.72      110.93     39.60 o
  19   5   8       56.50      102.95     39.32 o
  20   5   8        9.59        8.92     42.56 o
  21   5   8       29.11       84.47     40.27 o
   0   6   8        9.33       -1.50     42.95 o
   1   6   8       57.69       29.01     32.37 o
   2   6   8       47.56       53.01     36.26 o
   3   6   8      632.55      587.13     80.37 o
   4   6   8       25.36        7.26     39.23 o
   5   6   8       18.01       70.52     42.94 o
   6   6   8       21.29       63.51     42.25 o
   7   6   8       53.31       82.82     46.84 o
   8   6   8       11.63        8.55     44.06 o
   9   6   8        1.39       40.87     40.19 o
  10   6   8        6.78       65.23     44.32 o
  11   6   8       21.09       26.82     43.82 o
  12   6   8        1.09       51.40     44.30 o
  13   6   8        4.53      -26.92     43.79 o
  14   6   8        3.64      -53.94     35.96 o
   2   0   9     2332.73     2435.30     65.72 o
   4   0   9     1215.98     1387.42     49.47 o
   6   0   9     2275.68     2339.98     61.44 o
   8   0   9       41.22       40.24     18.02 o
  10   0   9      264.26      243.99     31.36 o
  12   0   9       76.60       95.74     28.68 o
  14   0   9      629.30      647.02     56.62 o
  16   0   9       45.71       -0.73     25.79 o
  18   0   9        1.54        5.82     28.49 o
  20   0   9      932.96      945.01     66.39 o
  22   0   9       35.31      -24.11     56.26 o
  24   0   9      314.00      267.44     59.41 o
  26   0   9       50.17      145.06     63.10 o
  28   0   9      159.93      167.04     73.64 o
  30   0   9       68.51       56.78    129.93 o
   1   1   9      821.81      903.02     29.75 o
   2   1   9     5842.52     5954.94     96.49 o
   3   1   9      374.20      354.85     21.50 o
   4   1   9      396.47      380.41     19.64 o
   5   1   9     4011.58     4116.65     89.24 o
   6   1   9     1182.00     1227.04     35.60 o
   7   1   9      111.51       96.21     15.87 o
   8   1   9     1823.28     1879.91     44.88 o
   9   1   9      410.00      466.84     22.92 o
  10   1   9      198.60      190.28     17.83 o
  11   1   9       20.91       26.73     15.28 o
  12   1   9      415.77      446.67     25.41 o
  13   1   9        9.70       -4.02     14.94 o
  14   1   9      331.84      381.16     27.23 o
  15   1   9       34.40       40.08     20.19 o
  16   1   9      243.49      205.94     29.68 o
  17   1   9       68.71       60.23     22.93 o
  18   1   9       27.67      -12.46     22.31 o
  19   1   9      403.95      356.70     32.92 o
  20   1   9      239.18      237.46     32.46 o
  21   1   9       21.77       19.53     26.64 o
  22   1   9       59.16       10.38     27.68 o
  23   1   9       60.06       68.56     31.42 o
  24   1   9        0.45        2.65     31.82 o
  25   1   9       86.05      113.82     42.96 o
  26   1   9        5.45      -23.31     38.29 o
  27   1   9       16.88       -0.78     58.10 o
  28   1   9        1.76      -22.49     45.85 o
  29   1   9       14.98        1.08     49.97 o
  30   1   9        8.23       23.59     56.02 o
   1   2   9      849.28      860.04     28.69 o
   2   2   9      591.66      667.46     22.47 o
   3   2   9      204.37      297.56     17.41 o
   4   2   9      257.75      294.78     17.47 o
   5   2   9      704.21      839.26     29.80 o
   6   2   9      812.39      873.83     30.81 o
   7   2   9     2720.63     2486.67     51.27 o
   8   2   9       54.38       36.07     17.95 o
   9   2   9      990.21     1018.19     34.02 o
  10   2   9      764.21      774.53     33.09 o
  11   2   9      277.28      321.80     38.50 o
  12   2   9      180.67      202.43     23.91 o
  13   2   9        3.19      -24.63     16.66 o
  14   2   9      171.50      158.15     24.26 o
  15   2   9      108.35       85.85     23.39 o
  16   2   9       28.32       32.91     20.74 o
  17   2   9      561.97      628.46     36.51 o
  18   2   9       17.94        7.93     23.12 o
  19   2   9      350.17      317.61     35.61 o
  20   2   9      104.35       50.22     33.12 o
  21   2   9      209.50      291.87     39.61 o
  22   2   9       14.70       26.77     31.04 o
  23   2   9       52.53       30.40     34.07 o
  24   2   9       12.60      -30.98     38.30 o
  25   2   9      120.57       65.10     45.57 o
  26   2   9        5.70      -20.55     43.34 o
  27   2   9       50.00       48.41     47.93 o
  28   2   9        1.17      108.06     86.92 o
  29   2   9       19.70       30.69     52.73 o
   1   3   9      999.18     1078.35     29.38 o
   2   3   9       23.06       10.46     11.86 o
   3   3   9       90.96      109.16     13.36 o
   4   3   9       84.99      103.44     14.45 o
   5   3   9      682.78      635.29     26.07 o
   6   3   9       88.40       68.02     16.83 o
   7   3   9     1488.94     1488.13     45.32 o
   8   3   9      596.66      704.63     31.26 o
   9   3   9      467.95      464.16     27.31 o
  10   3   9      378.41      318.25     29.64 o
  11   3   9      126.22      155.69     21.20 o
  12   3   9      235.41      186.58     21.91 o
  13   3   9     1148.40     1246.69     52.67 o
  14   3   9      399.81      452.81     33.17 o
  15   3   9      230.54      277.58     29.51 o
  16   3   9      423.15      448.01     35.04 o
  17   3   9      345.88      338.10     34.41 o
  18   3   9       76.20       40.96     28.03 o
  19   3   9        7.09       21.96     28.53 o
  20   3   9       17.90       19.77     32.44 o
  21   3   9        5.79      -10.48     30.65 o
  22   3   9      125.78      103.44     35.23 o
  23   3   9       10.85       37.49     34.21 o
  24   3   9       56.14       13.34     40.63 o
  25   3   9       12.86       79.76     58.13 o
  26   3   9        0.91       -4.17     45.86 o
  27   3   9       35.85       33.23     55.87 o
   1   4   9      559.32      519.23     24.03 o
   2   4   9      910.10      821.75     26.78 o
   3   4   9      408.87      347.46     30.69 o
   4   4   9      457.61      411.58     24.71 o
   5   4   9      410.78      399.20     25.90 o
   6   4   9      695.54      690.91     32.68 o
   7   4   9       74.10       58.00     17.88 o
   8   4   9      596.27      625.23     36.84 o
   9   4   9       13.21       13.49     18.34 o
  10   4   9      607.87      599.86     33.48 o
  11   4   9       59.40       28.41     22.78 o
  12   4   9      126.87      131.83     24.14 o
  13   4   9      119.51      158.41     26.63 o
  14   4   9      178.97      171.66     28.19 o
  15   4   9      297.59      246.17     30.49 o
  16   4   9       42.08       43.35     29.10 o
  17   4   9       32.27       61.25     34.10 o
  18   4   9       42.42       22.29     36.97 o
  19   4   9       66.53       68.89     40.13 o
  20   4   9       78.56       53.41     38.56 o
  21   4   9        0.26       17.49     37.90 o
  22   4   9       38.45       59.42     39.43 o
  23   4   9        0.29        2.20     40.75 o
  24   4   9       45.93       53.39     48.94 o
   1   5   9       55.98       79.64     18.55 o
   2   5   9      142.44      160.40     20.11 o
   3   5   9       52.01       64.68     31.44 o
   4   5   9      174.66      176.70     33.69 o
   5   5   9       81.96      101.28     32.46 o
   6   5   9      393.51      354.41     40.75 o
   7   5   9      518.75      417.19     44.19 o
   8   5   9      150.76      263.77     39.99 o
   9   5   9       51.17       10.12     30.36 o
  10   5   9       90.98      116.14     34.88 o
  11   5   9       60.84        9.32     26.04 o
  12   5   9        1.20       -8.21     26.91 o
  13   5   9       83.31       57.25     30.94 o
  14   5   9       51.74       19.96     31.25 o
  15   5   9       28.41       18.47     39.24 o
  16   5   9       39.42       38.20     35.77 o
  17   5   9       26.28       33.33     40.67 o
  18   5   9        6.41      -13.25     40.98 o
  19   5   9       16.83       11.47     37.65 o
  20   5   9       63.75       17.73     40.17 o
   1   6   9       84.11      110.51     29.39 o
   2   6   9        0.74       30.11     31.54 o
   3   6   9       27.09       17.35     38.90 o
   4   6   9        8.17        1.69     40.56 o
   5   6   9      325.32      298.02     53.13 o
   6   6   9       20.25       53.72     50.90 o
   7   6   9       44.42      -20.03     42.95 o
   8   6   9       22.19       11.12     46.85 o
   9   6   9        5.74      -14.39     50.90 o
  10   6   9        6.26       50.19     43.85 o
  11   6   9        3.33       14.58     41.61 o
  12   6   9        7.23       22.66     45.04 o
  13   6   9       70.56       55.49     38.81 o
   0   0  10       58.65        9.75     25.06 o
   2   0  10      349.82      338.20     27.76 o
   4   0  10      448.69      423.73     27.07 o
   6   0  10      210.30      256.19     22.86 o
   8   0  10      533.98      510.30     33.88 o
  10   0  10       78.59      121.27     26.33 o
  12   0  10      317.70      348.22     36.32 o
  14   0  10      241.05      279.57     36.73 o
  16   0  10        9.75       34.14     36.26 o
  18   0  10     2440.90     2530.39    130.73 o
  20   0  10      199.77      223.07     44.05 o
  22   0  10      126.96       52.72     48.18 o
  24   0  10       33.14       -2.80     47.69 o
  26   0  10       39.52       39.92     55.87 o
  28   0  10       12.18      -63.47     76.91 o
  30   0  10       50.86       -7.81     91.13 o
   0   1  10     2159.50     2406.22     77.91 o
   1   1  10      409.66      409.33     23.75 o
   2   1  10     3532.09     3322.43     67.00 o
   3   1  10     5637.20     5799.96    108.25 o
   4   1  10     1583.42     1625.64     41.47 o
   5   1  10      242.43      250.17     18.86 o
   6   1  10     2120.63     2232.80     48.95 o
   7   1  10     1587.36     1714.09     45.78 o
   8   1  10     1221.86     1270.35     38.27 o
   9   1  10      835.66      920.10     33.16 o
  10   1  10       24.58        5.72     16.98 o
  11   1  10      459.49      545.86     26.97 o
  12   1  10       16.45       -4.69     15.89 o
  13   1  10       38.87       51.33     17.42 o
  14   1  10      118.06      128.37     21.59 o
  15   1  10       46.09       22.96     19.42 o
  16   1  10       12.52       -3.47     21.70 o
  17   1  10       17.29       26.59     22.63 o
  18   1  10      160.27      129.72     27.30 o
  19   1  10      618.56      642.45     41.43 o
  20   1  10      133.69       93.55     31.84 o
  21   1  10       21.95        5.30     27.75 o
  22   1  10       10.70       -8.86     26.41 o
  23   1  10       22.90       48.16     33.26 o
  24   1  10       14.71       38.42     34.36 o
  25   1  10        9.69      -20.41     36.48 o
  26   1  10      140.13      177.14     47.80 o
  27   1  10       44.17       11.54     47.17 o
  28   1  10        1.90       -4.52     47.54 o
  29   1  10       49.87       21.83     54.41 o
  30   1  10       17.43      -78.98     52.66 o
   0   2  10     2152.56     2330.46     64.69 o
   1   2  10      226.59      201.74     15.94 o
   2   2  10     1924.74     2008.32     44.05 o
   3   2  10      324.80      308.83     25.82 o
   4   2  10     1231.22     1198.58     33.43 o
   5   2  10      691.98      618.67     30.62 o
   6   2  10      163.29      240.65     21.44 o
   7   2  10      460.56      459.95     23.46 o
   8   2  10       69.90       43.76     15.31 o
   9   2  10      240.62      231.70     20.40 o
  10   2  10      253.66      215.41     21.44 o
  11   2  10      271.86      259.68     25.52 o
  12   2  10       32.05       -3.60     21.06 o
  13   2  10       64.61       55.15     21.83 o
  14   2  10       19.52       -7.53     19.86 o
  15   2  10     1381.39     1442.57     55.11 o
  16   2  10      607.07      631.16     38.88 o
  17   2  10      528.04      587.46     38.55 o
  18   2  10      114.86      112.80     26.91 o
  19   2  10      440.82      490.03     41.74 o
  20   2  10       56.75      100.01     30.98 o
  21   2  10      140.28      138.03     40.93 o
  22   2  10       14.41        8.44     32.34 o
  23   2  10       16.32      -11.27     36.41 o
  24   2  10       62.16       30.12     53.24 o
  25   2  10        7.09       13.69     43.88 o
  26   2  10        2.38      -29.66     55.09 o
  27   2  10        0.23      -57.18     44.07 o
  28   2  10        0.73      -68.77     45.85 o
  29   2  10        2.86      -59.03     47.53 o
   0   3  10      615.44      641.75     34.50 o
   1   3  10      492.02      502.98     21.81 o
   2   3  10       54.61       81.68     14.87 o
   3   3  10     2109.85     2076.57     45.77 o
   4   3  10      157.61      119.50     15.72 o
   5   3  10      234.36      237.28     18.81 o
   6   3  10      764.08      916.88     42.31 o
   7   3  10      787.72      782.19     32.26 o
   8   3  10       41.62       26.01     17.40 o
   9   3  10      194.99      187.39     21.10 o
  10   3  10      307.92      286.61     33.82 o
  11   3  10      288.69      281.46     23.81 o
  12   3  10      169.33      151.83     24.40 o
  13   3  10        1.27       -7.07     22.34 o
  14   3  10      170.09      131.87     25.82 o
  15   3  10      111.55      116.04     25.59 o
  16   3  10       20.33       -5.08     25.94 o
  17   3  10      781.00      623.65     43.62 o
  18   3  10       13.27        1.28     27.67 o
  19   3  10       25.43       -7.03     31.84 o
  20   3  10        9.59       31.27     33.06 o
  21   3  10        3.38      -19.12     34.36 o
  22   3  10      140.18      162.98     38.38 o
  23   3  10       94.21       92.32     47.05 o
  24   3  10       38.20        7.41     40.57 o
  25   3  10       22.97       49.34     61.63 o
  26   3  10       56.92      131.27     57.56 o
  27   3  10       38.15       47.11     58.14 o
   0   4  10      303.15      319.46     32.46 o
   1   4  10      334.06      327.75     21.28 o
   2   4  10     1503.77     1354.92     39.21 o
   3   4  10      235.23      280.50     22.61 o
   4   4  10      540.63      444.75     28.48 o
   5   4  10      163.51      177.62     30.65 o
   6   4  10      223.03      166.98     22.27 o
   7   4  10        3.70      -18.10     17.22 o
   8   4  10      900.24      900.50     37.60 o
   9   4  10       56.02       84.39     22.43 o
  10   4  10       74.99       80.92     22.95 o
  11   4  10      132.41      123.74     24.67 o
  12   4  10      485.49      507.25     40.36 o
  13   4  10        1.00       53.86     24.06 o
  14   4  10      238.38      286.23     32.94 o
  15   4  10       50.59       31.98     27.65 o
  16   4  10       32.15       19.76     33.75 o
  17   4  10       11.24       44.63     35.44 o
  18   4  10      284.98      340.57     49.89 o
  19   4  10       33.02      120.78     42.35 o
  20   4  10      112.68      181.94     45.25 o
  21   4  10       17.92       75.15     57.53 o
  22   4  10       14.47       -0.33     38.81 o
  23   4  10       26.09      -25.91     41.04 o
  24   4  10       10.93      109.50     47.94 o
   0   5  10      506.39      458.95     39.17 o
   1   5  10       67.27       99.19     21.68 o
   2   5  10      208.30      233.50     24.66 o
   3   5  10     1097.85     1062.09     43.62 o
   4   5  10       28.35       32.84     21.19 o
   5   5  10      172.79      140.73     29.22 o
   6   5  10       26.42       16.99     28.15 o
   7   5  10       73.55       93.66     30.81 o
   8   5  10        0.45       35.59     30.10 o
   9   5  10       29.98       82.39     32.61 o
  10   5  10      119.23       92.09     29.25 o
  11   5  10       19.62       46.26     28.04 o
  12   5  10       15.82       18.85     29.38 o
  13   5  10        0.77       24.22     30.15 o
  14   5  10       13.09      -35.56     33.21 o
  15   5  10        2.98      -23.64     34.00 o
  16   5  10       18.45       70.59     39.47 o
  17   5  10       13.39      -39.11     37.87 o
  18   5  10       10.30       47.11     41.96 o
  19   5  10        0.68        8.53     43.14 o
   0   6  10        4.12      -14.08     42.38 o
   1   6  10        9.73       24.79     29.26 o
   2   6  10        8.19      -41.46     27.99 o
   3   6  10        4.03       22.82     39.79 o
   4   6  10       24.20       37.40     42.56 o
   5   6  10      111.06       37.70     55.77 o
   6   6  10        6.02       68.36     45.36 o
   7   6  10       20.97      -12.20     44.24 o
   8   6  10        9.19       18.78     54.07 o
   9   6  10       53.76       51.91     50.76 o
  10   6  10       13.01       -0.09     49.56 o
  11   6  10       86.22       96.80     54.96 o
  12   6  10        8.19       -0.04     39.74 o
   2   0  11     1079.29     1068.77     54.21 o
   4   0  11      505.02      634.29     40.92 o
   6   0  11       75.78       75.17     19.70 o
   8   0  11      122.15      146.25     22.76 o
  10   0  11      284.87      246.87     33.79 o
  12   0  11      586.44      578.58     51.96 o
  14   0  11      101.99      104.28     31.64 o
  16   0  11      103.40       75.77     35.67 o
  18   0  11      225.77      189.60     52.97 o
  20   0  11       48.09       47.11     45.63 o
  22   0  11       67.13       53.74     46.96 o
  24   0  11       30.77       64.76     56.99 o
  26   0  11       53.25       65.07    102.79 o
  28   0  11       49.05       80.32     67.24 o
  30   0  11       10.18       35.72     91.78 o
   1   1  11       38.55       41.65     13.66 o
   2   1  11      551.09      714.31     32.92 o
   3   1  11      703.42      646.28     33.13 o
   4   1  11      634.15      663.67     32.20 o
   5   1  11       99.80      106.09     17.80 o
   6   1  11      509.48      627.25     28.00 o
   7   1  11     2670.59     2664.22     55.79 o
   8   1  11      164.45      184.58     19.99 o
   9   1  11      299.75      309.39     23.65 o
  10   1  11      157.64      113.71     19.04 o
  11   1  11      192.82      231.15     23.93 o
  12   1  11      225.82      212.83     23.28 o
  13   1  11       53.78       50.88     20.55 o
  14   1  11       63.78       41.11     29.00 o
  15   1  11      682.19      604.38     39.07 o
  16   1  11      294.52      269.74     33.22 o
  17   1  11       33.77       30.58     25.72 o
  18   1  11       21.98       19.97     25.33 o
  19   1  11      276.13      334.17     38.88 o
  20   1  11      268.46      257.36     45.64 o
  21   1  11      357.58      405.45     42.30 o
  22   1  11       74.20       77.29     35.01 o
  23   1  11       73.05       79.60     37.62 o
  24   1  11      334.73      343.46     50.07 o
  25   1  11        7.30      -22.16     34.23 o
  26   1  11        0.61      -21.76     38.95 o
  27   1  11       38.33      -27.23     41.11 o
  28   1  11       26.82       32.14     51.75 o
  29   1  11        0.20       26.09     60.21 o
   1   2  11      418.50      504.28     23.28 o
   2   2  11      301.11      392.24     20.71 o
   3   2  11       92.91       73.53     14.89 o
   4   2  11     1312.76     1436.04     40.40 o
   5   2  11      294.92      489.69     31.92 o
   6   2  11      322.24      286.89     23.00 o
   7   2  11     1269.54     1272.26     51.04 o
   8   2  11      366.32      537.73     29.48 o
   9   2  11      362.57      384.21     28.39 o
  10   2  11      136.46      116.19     21.81 o
  11   2  11       39.46       70.62     20.49 o
  12   2  11      467.53      480.27     34.26 o
  13   2  11      892.20      892.42     51.04 o
  14   2  11       83.20       83.37     24.77 o
  15   2  11      128.11      114.91     25.66 o
  16   2  11       41.36       48.69     25.67 o
  17   2  11      364.01      364.80     34.82 o
  18   2  11      112.84       41.45     29.65 o
  19   2  11      169.47      140.51     31.84 o
  20   2  11       24.99       -0.33     29.56 o
  21   2  11        0.17       36.19     30.02 o
  22   2  11       59.19       93.68     35.03 o
  23   2  11       18.59       43.00     39.50 o
  24   2  11       59.04       32.13     44.60 o
  25   2  11       26.52       54.26     45.87 o
  26   2  11        1.14       10.31     47.07 o
  27   2  11       40.20       99.93     52.28 o
  28   2  11        3.78       99.14     52.37 o
   1   3  11      245.37      279.72     20.47 o
   2   3  11      556.60      476.33     24.42 o
   3   3  11      739.60      789.81     30.45 o
   4   3  11      653.57      701.11     28.12 o
   5   3  11     2528.04     2486.00     58.63 o
   6   3  11      367.79      407.70     25.00 o
   7   3  11      769.83      788.30     35.01 o
   8   3  11      161.68      239.64     21.50 o
   9   3  11      269.61      317.51     26.66 o
  10   3  11       57.36       42.84     20.85 o
  11   3  11       82.80       91.28     22.97 o
  12   3  11       24.45       21.51     20.38 o
  13   3  11       70.37      114.03     23.09 o
  14   3  11       47.80       25.80     23.12 o
  15   3  11      139.84      160.87     30.04 o
  16   3  11      305.34      311.49     35.18 o
  17   3  11      402.41      476.72     44.89 o
  18   3  11       14.33      -18.64     28.63 o
  19   3  11       44.01       70.15     34.30 o
  20   3  11        4.93      -13.58     32.49 o
  21   3  11        1.30        9.76     35.90 o
  22   3  11       59.00       14.96     36.50 o
  23   3  11        2.59       10.88     36.82 o
  24   3  11       16.50       -3.89     45.21 o
  25   3  11       23.64       13.01     49.49 o
  26   3  11        2.41       29.53     54.08 o
   1   4  11       65.02       54.95     16.72 o
   2   4  11      261.04      296.74     21.71 o
   3   4  11       40.66       27.40     15.36 o
   4   4  11      721.28      651.93     31.44 o
   5   4  11       15.35       38.95     18.85 o
   6   4  11      100.98       74.83     20.66 o
   7   4  11      270.22      241.21     25.42 o
   8   4  11      346.46      297.87     27.76 o
   9   4  11      155.93      125.39     24.45 o
  10   4  11      788.05      714.89     42.87 o
  11   4  11      225.37      238.89     35.83 o
  12   4  11      153.93      170.39     30.43 o
  13   4  11       42.98       53.87     26.80 o
  14   4  11       47.11       31.55     26.16 o
  15   4  11       23.80       18.90     30.49 o
  16   4  11       77.53      116.35     37.58 o
  17   4  11       59.23       20.56     37.08 o
  18   4  11       21.40       60.56     40.75 o
  19   4  11        0.37        4.63     38.29 o
  20   4  11      135.07      133.12     45.30 o
  21   4  11       14.74       50.97     49.13 o
  22   4  11       41.41       25.74     40.40 o
  23   4  11       14.50       14.63     42.96 o
   1   5  11       73.11       66.48     22.94 o
   2   5  11      141.42      149.32     24.90 o
   3   5  11       69.20       53.73     24.50 o
   4   5  11       72.30       89.85     33.48 o
   5   5  11      396.62      406.42     43.02 o
   6   5  11      204.01      165.87     29.36 o
   7   5  11       65.52       74.72     30.87 o
   8   5  11       38.94       41.16     27.81 o
   9   5  11       11.21       35.25     27.97 o
  10   5  11       79.07       64.11     29.03 o
  11   5  11       37.13       80.48     30.87 o
  12   5  11        3.85       32.94     30.41 o
  13   5  11      214.36      164.65     37.85 o
  14   5  11        6.14       44.22     35.22 o
  15   5  11       36.14       52.01     57.57 o
  16   5  11        7.19       12.41     39.22 o
  17   5  11       34.75       73.82     42.16 o
  18   5  11       21.71       37.18     42.49 o
   1   6  11       17.18       28.00     36.07 o
   2   6  11       24.85      -42.73     30.14 o
   3   6  11        9.65       50.54     32.52 o
   4   6  11        8.03      -15.97     33.62 o
   5   6  11       44.93       63.37     46.77 o
   6   6  11       11.00       90.91     47.19 o
   7   6  11       74.47      118.01     50.52 o
   8   6  11       27.22        9.34     48.30 o
   9   6  11       39.02       55.77     46.58 o
  10   6  11       11.70       -2.20     49.86 o
   0   0  12      810.22      694.97     55.88 o
   2   0  12      914.42     1010.09     50.39 o
   4   0  12     1094.18     1446.92     84.26 o
   6   0  12      298.28      268.45     28.09 o
   8   0  12      567.47      672.42     40.87 o
  10   0  12       91.14      123.25     25.89 o
  12   0  12       47.46       42.64     32.14 o
  14   0  12       25.20       38.04     29.89 o
  16   0  12      454.22      392.48     50.70 o
  18   0  12      276.86      273.01     63.17 o
  20   0  12      271.51      202.58     55.06 o
  22   0  12       29.77       63.47     50.81 o
  24   0  12       56.56      -12.08     50.26 o
  26   0  12      273.84      272.35     75.10 o
  28   0  12        5.42       69.51     69.48 o
   0   1  12     8827.76     9802.32    244.21 o
   1   1  12      262.41      218.75     22.02 o
   2   1  12      825.26      769.97     35.09 o
   3   1  12      266.60      333.32     25.99 o
   4   1  12     1232.42     1402.76     42.79 o
   5   1  12      305.30      341.83     23.29 o
   6   1  12      313.67      257.75     21.60 o
   7   1  12      339.85      443.93     25.65 o
   8   1  12      143.50      144.01     19.71 o
   9   1  12       84.52       74.09     18.42 o
  10   1  12      224.03      199.18     23.54 o
  11   1  12      283.41      319.44     30.12 o
  12   1  12      140.09      108.81     23.62 o
  13   1  12       32.20       -0.08     21.50 o
  14   1  12       47.72       46.61     23.58 o
  15   1  12      707.48      617.15     39.43 o
  16   1  12      198.89      211.09     30.01 o
  17   1  12      126.20       84.35     28.21 o
  18   1  12      229.07      251.19     37.89 o
  19   1  12      362.38      315.58     38.31 o
  20   1  12       83.34      122.86     33.54 o
  21   1  12      113.37      116.91     36.38 o
  22   1  12      153.39      139.26     40.97 o
  23   1  12        5.69        8.05     44.41 o
  24   1  12       44.81       98.77     41.21 o
  25   1  12        0.24       -2.56     37.80 o
  26   1  12        2.60       18.47     41.23 o
  27   1  12        7.60       26.29     42.91 o
  28   1  12       19.50      -17.56     53.11 o
  29   1  12       20.99       44.98     58.77 o
   0   2  12     1976.78     2011.57     64.22 o
   1   2  12      944.75      898.17     31.66 o
   2   2  12      661.68      793.89     29.65 o
   3   2  12     1826.71     1793.83     69.10 o
   4   2  12      250.37      273.29     21.96 o
   5   2  12      195.76      173.95     20.75 o
   6   2  12       65.73       79.23     18.65 o
   7   2  12     2299.36     2453.80     69.43 o
   8   2  12      948.39      988.25     40.68 o
   9   2  12      974.27     1008.50     40.22 o
  10   2  12       48.12        5.78     20.08 o
  11   2  12      139.11      154.78     25.03 o
  12   2  12      229.84      244.76     27.33 o
  13   2  12       64.97      102.54     26.77 o
  14   2  12       44.07       13.60     23.92 o
  15   2  12       62.30       54.62     24.47 o
  16   2  12       24.13       23.60     24.20 o
  17   2  12      126.71      100.77     30.81 o
  18   2  12       53.98      117.17     36.74 o
  19   2  12      161.46      202.83     37.79 o
  20   2  12      222.58      188.53     35.89 o
  21   2  12      112.35      134.38     35.55 o
  22   2  12       10.62      -30.74     33.30 o
  23   2  12       10.93        1.72     37.13 o
  24   2  12       47.75       65.24     45.06 o
  25   2  12       33.92       77.88     48.08 o
  26   2  12       21.18      -38.37     45.41 o
  27   2  12       35.51       71.92     52.26 o
   0   3  12      230.48      358.64     32.72 o
   1   3  12        1.63       -4.82     15.66 o
   2   3  12      228.61      232.83     20.88 o
   3   3  12       20.66       16.96     15.79 o
   4   3  12      359.16      364.81     29.75 o
   5   3  12      154.06      196.53     20.18 o
   6   3  12       70.92       79.25     26.92 o
   7   3  12      231.19      208.84     22.21 o
   8   3  12       71.97       64.86     19.08 o
   9   3  12      594.13      553.04     29.58 o
  10   3  12       23.37       18.78     21.54 o
  11   3  12      426.14      387.88     32.74 o
  12   3  12      213.06      215.43     31.97 o
  13   3  12       54.15       10.73     24.54 o
  14   3  12      195.99      239.31     30.10 o
  15   3  12      400.74      395.76     33.54 o
  16   3  12       99.68      111.10     28.53 o
  17   3  12      129.66      208.72     40.51 o
  18   3  12      119.32      110.71     47.30 o
  19   3  12       32.75       21.56     34.86 o
  20   3  12       27.32        9.42     37.50 o
  21   3  12       19.52       17.20     38.06 o
  22   3  12       16.22       12.27     49.18 o
  23   3  12        3.10       -0.31     44.74 o
  24   3  12       13.95      -19.41     51.18 o
  25   3  12        0.88      -36.39     49.34 o
   0   4  12      947.17      957.27     53.33 o
   1   4  12       40.90       29.75     17.78 o
   2   4  12      304.06      281.89     21.18 o
   3   4  12      138.44      151.12     19.01 o
   4   4  12      441.78      453.05     25.64 o
   5   4  12      303.78      308.38     27.20 o
   6   4  12      332.74      375.73     29.36 o
   7   4  12       34.44       75.73     24.43 o
   8   4  12       18.71        9.40     22.74 o
   9   4  12       52.50       81.49     25.65 o
  10   4  12       36.63       39.37     25.56 o
  11   4  12      103.55       96.41     27.05 o
  12   4  12      112.95      106.30     28.62 o
  13   4  12        5.26      -37.09     24.73 o
  14   4  12        7.80       17.12     36.62 o
  15   4  12        2.72       39.91     34.92 o
  16   4  12        5.48       33.03     36.11 o
  17   4  12       10.20       -2.99     37.54 o
  18   4  12      182.52      157.99     45.14 o
  19   4  12       12.97       50.24     40.39 o
  20   4  12      125.24      134.24     46.42 o
  21   4  12      112.85       98.95     44.15 o
  22   4  12       32.61       12.16     46.66 o
   0   5  12      172.17      126.99     61.62 o
   1   5  12       15.56       38.87     25.75 o
   2   5  12       73.57       39.96     26.90 o
   3   5  12       67.18      167.08     32.85 o
   4   5  12       51.60       44.09     28.69 o
   5   5  12      112.32      166.69     30.56 o
   6   5  12       77.83       53.93     28.88 o
   7   5  12       42.75       23.91     27.87 o
   8   5  12      193.18      192.95     36.64 o
   9   5  12       28.25       23.28     29.65 o
  10   5  12       15.94       29.87     28.58 o
  11   5  12       94.97       84.92     35.15 o
  12   5  12       20.26       83.93     34.33 o
  13   5  12       16.00       23.01     28.25 o
  14   5  12       15.82       59.35     37.50 o
  15   5  12       81.21      141.32     42.25 o
  16   5  12        0.43       23.72     40.43 o
  17   5  12       12.35       20.78     48.31 o
   0   6  12       52.32      -27.17     37.44 o
   1   6  12       14.29       21.64     28.07 o
   2   6  12       13.87       -4.87     39.27 o
   3   6  12      150.58      160.98     42.90 o
   4   6  12        0.11       30.27     36.65 o
   5   6  12       19.20       -4.68     36.54 o
   6   6  12        5.95        9.85     38.38 o
   7   6  12       48.49       57.23     39.45 o
   8   6  12        3.25       38.56     39.60 o
   9   6  12        5.23        7.12     39.05 o
   2   0  13      939.88     1078.60     58.51 o
   4   0  13      313.92      379.30     32.87 o
   6   0  13        6.44       -0.70     22.07 o
   8   0  13      314.07      318.19     31.73 o
  10   0  13      107.80      112.18     28.75 o
  12   0  13       39.26       44.37     33.37 o
  14   0  13       97.74       77.73     35.95 o
  16   0  13     1255.86     1171.80     79.18 o
  18   0  13       42.73        3.82     64.41 o
  20   0  13      268.04      357.70     62.54 o
  22   0  13       18.47       -2.89     46.25 o
  24   0  13      375.45      329.01     67.32 o
  26   0  13       51.30       72.48     65.19 o
  28   0  13       41.94       -2.18     66.11 o
   1   1  13      105.72       83.77     18.45 o
   2   1  13      247.43      281.47     26.15 o
   3   1  13      835.32      792.94     34.41 o
   4   1  13      940.41      926.00     39.67 o
   5   1  13      228.28      187.35     20.05 o
   6   1  13      807.57      850.03     41.89 o
   7   1  13       52.85       51.01     18.60 o
   8   1  13       29.24       70.46     23.43 o
   9   1  13      543.71      601.75     37.77 o
  10   1  13      725.60      734.53     41.72 o
  11   1  13       82.68       93.87     26.32 o
  12   1  13        3.73       20.98     22.51 o
  13   1  13      109.15       51.38     24.46 o
  14   1  13       34.84       12.41     23.88 o
  15   1  13       39.96       79.44     25.68 o
  16   1  13     1029.30     1011.69     52.78 o
  17   1  13      216.70      214.30     34.80 o
  18   1  13      172.51      142.49     33.96 o
  19   1  13        7.23      -26.67     29.00 o
  20   1  13        1.28      -29.31     29.41 o
  21   1  13      102.42       98.64     39.83 o
  22   1  13      113.02      143.05     41.17 o
  23   1  13       13.05      -49.38     38.06 o
  24   1  13        2.21      -26.71     37.33 o
  25   1  13       19.85       28.84     42.64 o
  26   1  13       12.34       -4.16     42.96 o
  27   1  13        7.47       38.36     50.71 o
  28   1  13        7.51       -7.73     54.25 o
   1   2  13      213.32      242.30     21.34 o
   2   2  13      216.07      247.67     21.53 o
   3   2  13      832.11      799.21     32.14 o
   4   2  13       55.00       35.45     19.08 o
   5   2  13       17.17       50.98     19.42 o
   6   2  13       35.42       32.65     19.55 o
   7   2  13      529.93      611.91     36.64 o
   8   2  13      797.28      751.17     38.96 o
   9   2  13      790.23      872.58     42.41 o
  10   2  13       34.63       76.80     22.90 o
  11   2  13       91.56       81.90     27.72 o
  12   2  13       45.01       58.71     25.08 o
  13   2  13      241.75      231.00     29.29 o
  14   2  13      242.40      198.68     31.83 o
  15   2  13      210.29      149.62     30.30 o
  16   2  13       44.67       43.60     29.56 o
  17   2  13       70.62       74.90     31.94 o
  18   2  13       35.86        7.47     30.77 o
  19   2  13      475.39      479.52     47.03 o
  20   2  13       16.30       24.14     32.96 o
  21   2  13      287.79      341.83     45.09 o
  22   2  13      105.95      324.54    128.89 o
  23   2  13        1.96      -11.31     46.32 o
  24   2  13       13.91        0.31     39.08 o
  25   2  13       25.67       48.12     49.40 o
  26   2  13        0.42       42.87     49.87 o
  27   2  13       21.02       15.04     49.89 o
   1   3  13      143.88      123.60     20.94 o
   2   3  13        7.02        8.22     16.51 o
   3   3  13      291.75      309.39     23.51 o
   4   3  13      346.20      311.67     23.42 o
   5   3  13        6.98       19.08     19.38 o
   6   3  13       30.07       33.84     18.93 o
   7   3  13      118.83      110.65     21.19 o
   8   3  13        5.41       19.44     19.29 o
   9   3  13      253.44      262.94     25.35 o
  10   3  13      389.62      444.33     34.34 o
  11   3  13       55.97       39.27     25.77 o
  12   3  13      308.68      267.73     41.80 o
  13   3  13      601.38      643.62     45.87 o
  14   3  13      142.23      176.66     37.60 o
  15   3  13      213.91      170.54     31.70 o
  16   3  13       71.20       62.87     34.88 o
  17   3  13       59.74       66.81     30.60 o
  18   3  13        1.10       13.09     30.53 o
  19   3  13       24.25       62.23     38.09 o
  20   3  13       91.73       87.89     40.42 o
  21   3  13        6.15      -15.88     42.76 o
  22   3  13       15.23       47.13     51.96 o
  23   3  13        1.82      -40.48     52.08 o
  24   3  13       23.19      -39.29     55.12 o
  25   3  13       15.32      -35.37     54.69 o
   1   4  13       96.87      114.74     18.25 o
   2   4  13     1028.92     1034.74     34.62 o
   3   4  13      163.68      189.89     22.15 o
   4   4  13      374.48      350.57     26.74 o
   5   4  13       86.14      118.55     25.87 o
   6   4  13      259.65      238.48     30.20 o
   7   4  13       39.09       16.90     26.45 o
   8   4  13      111.29      177.62     28.60 o
   9   4  13        5.61       -6.06     24.21 o
  10   4  13      132.82      156.30     34.63 o
  11   4  13       35.22       11.63     26.62 o
  12   4  13        2.60       -6.75     28.83 o
  13   4  13        0.91       47.52     32.42 o
  14   4  13       38.41        5.98     31.42 o
  15   4  13       10.84       72.78     37.21 o
  16   4  13       22.88       69.48     39.14 o
  17   4  13       52.00       76.84     47.92 o
  18   4  13       37.77       32.33     39.43 o
  19   4  13        0.50       -1.10     39.06 o
  20   4  13       14.69        9.71     40.58 o
  21   4  13       10.39      -13.30     42.34 o
   1   5  13       36.79       70.38     28.32 o
   2   5  13       21.72       17.73     27.27 o
   3   5  13       10.43        5.08     28.97 o
   4   5  13        5.69       -7.98     29.23 o
   5   5  13        5.45        1.62     29.52 o
   6   5  13       44.05       99.95     32.34 o
   7   5  13      198.17      175.82     38.61 o
   8   5  13      116.79      167.54     35.79 o
   9   5  13       31.31       39.61     31.11 o
  10   5  13       44.78       51.07     33.55 o
  11   5  13       10.21      -10.72     36.81 o
  12   5  13       12.85       53.96     35.47 o
  13   5  13      108.98      164.59     41.77 o
  14   5  13        2.97       22.37     38.64 o
  15   5  13       17.51        4.49     39.06 o
  16   5  13       24.62      104.92     44.45 o
   1   6  13       27.15       22.63     33.13 o
   2   6  13        0.73       17.01     33.33 o
   3   6  13       17.51       19.31     32.11 o
   4   6  13        1.72       41.35     39.91 o
   5   6  13      102.35      114.98     50.48 o
   6   6  13       10.04      -14.59     38.24 o
   0   0  14     5042.58     6133.92    240.35 o
   2   0  14      266.08      238.55     34.79 o
   4   0  14      113.66      214.23     30.00 o
   6   0  14      494.81      570.13     40.35 o
   8   0  14     1294.08     1308.62     62.98 o
  10   0  14      616.71      713.51     49.55 o
  12   0  14      289.46      263.27     51.68 o
  14   0  14      226.33      119.57     48.14 o
  16   0  14      131.91      130.47     47.98 o
  18   0  14      352.16      434.61     71.61 o
  20   0  14       23.46       59.42     51.19 o
  22   0  14       63.10       21.26     54.13 o
  24   0  14       66.52      131.85     68.06 o
  26   0  14       65.98      151.38     70.16 o
  28   0  14       19.43       22.54    118.12 o
   0   1  14     2260.93     2073.14     82.72 o
   1   1  14      601.67      647.13     39.81 o
   2   1  14     1057.15     1113.80     47.62 o
   3   1  14      161.13      161.05     21.89 o
   4   1  14      669.67      763.78     47.91 o
   5   1  14       39.04       25.73     16.21 o
   6   1  14      737.49      752.68     41.53 o
   7   1  14      692.17      702.99     38.52 o
   8   1  14      763.60      830.76     46.93 o
   9   1  14      478.06      449.93     37.03 o
  10   1  14       92.88      165.23     28.89 o
  11   1  14        4.35      -17.32     24.41 o
  12   1  14       99.38       93.99     28.38 o
  13   1  14       10.63        6.18     23.88 o
  14   1  14       17.21       14.93     25.20 o
  15   1  14        5.27       18.09     34.40 o
  16   1  14      111.09      121.48     29.94 o
  17   1  14       18.39       24.12     29.79 o
  18   1  14      176.16      137.49     35.45 o
  19   1  14      224.27      221.15     38.24 o
  20   1  14       15.85       -9.42     35.49 o
  21   1  14       75.96       76.02     39.61 o
  22   1  14       79.32      143.37     41.89 o
  23   1  14       68.51       20.33     40.96 o
  24   1  14        9.78       47.63     47.12 o
  25   1  14        1.43       60.91     44.86 o
  26   1  14       11.09      -12.75     43.59 o
  27   1  14        7.16      -37.99     52.47 o
   0   2  14      190.96      199.14     34.54 o
   1   2  14      124.56      111.58     19.73 o
   2   2  14       51.19       37.77     17.69 o
   3   2  14      322.90      415.28     31.44 o
   4   2  14       97.25       98.79     21.76 o
   5   2  14      573.20      509.95     31.67 o
   6   2  14       65.93       98.01     22.73 o
   7   2  14      111.35      114.69     24.35 o
   8   2  14       16.12        5.82     23.33 o
   9   2  14      609.42      605.28     38.99 o
  10   2  14       95.80      104.86     25.17 o
  11   2  14      697.01      745.74     42.50 o
  12   2  14       37.61       24.06     23.94 o
  13   2  14        3.84        0.04     24.25 o
  14   2  14      141.50       81.57     34.25 o
  15   2  14      115.66      179.05     37.78 o
  16   2  14       91.17       98.76     34.01 o
  17   2  14       78.29       76.97     33.32 o
  18   2  14       21.14       72.06     34.42 o
  19   2  14      273.35      267.16     41.42 o
  20   2  14       57.54       93.39     36.41 o
  21   2  14       50.11      151.05     54.67 o
  22   2  14       25.68       56.71     38.37 o
  23   2  14        0.09       32.29     40.31 o
  24   2  14       13.77       -9.30     39.58 o
  25   2  14        3.44      -44.68     45.26 o
  26   2  14       11.19        3.78     49.34 o
   0   3  14       73.22       90.97     28.59 o
   1   3  14      114.59       88.17     19.68 o
   2   3  14       91.83       87.71     19.87 o
   3   3  14      750.57      916.83     52.53 o
   4   3  14      929.06      939.93     44.65 o
   5   3  14      451.50      537.42     42.08 o
   6   3  14      293.69      277.05     27.80 o
   7   3  14       39.46       22.71     20.68 o
   8   3  14       16.53       17.25     25.25 o
   9   3  14      115.33      143.94     25.50 o
  10   3  14       13.75       57.65     26.32 o
  11   3  14      131.88       94.78     31.28 o
  12   3  14      102.42       43.02     30.28 o
  13   3  14       10.04       39.90     30.58 o
  14   3  14       17.58      -12.54     28.45 o
  15   3  14      222.97      220.74     37.85 o
  16   3  14       26.10      -10.42     29.08 o
  17   3  14       52.47       59.15     32.98 o
  18   3  14       75.82       74.50     33.47 o
  19   3  14       23.53      -11.02     34.10 o
  20   3  14        1.74       27.93     41.98 o
  21   3  14        4.97       30.39     45.74 o
  22   3  14        6.70       98.18     52.40 o
  23   3  14       51.23      127.62     63.97 o
  24   3  14        9.21       66.05     60.19 o
   0   4  14       72.46        7.29     30.78 o
   1   4  14      108.39      103.82     21.21 o
   2   4  14      191.24      156.71     23.74 o
   3   4  14        0.92       25.65     20.62 o
   4   4  14      339.71      327.24     33.41 o
   5   4  14       62.74       76.31     24.72 o
   6   4  14      165.71      206.26     29.03 o
   7   4  14       16.57       23.89     25.86 o
   8   4  14      251.56      253.58     32.68 o
   9   4  14       36.66       35.26     26.98 o
  10   4  14        0.28       19.10     27.86 o
  11   4  14        5.23       13.54     32.93 o
  12   4  14      105.72       41.26     32.30 o
  13   4  14        1.47        5.19     31.30 o
  14   4  14       94.00      205.94     44.08 o
  15   4  14        3.23      -18.00     37.07 o
  16   4  14       18.09       43.55     39.84 o
  17   4  14       24.29       34.00     40.35 o
  18   4  14      116.65      143.28     45.61 o
  19   4  14       24.69       45.02     42.97 o
  20   4  14        1.30      -19.31     43.68 o
   0   5  14      140.68       58.02     42.07 o
   1   5  14       37.25       -7.32     28.78 o
   2   5  14        8.61      -17.12     32.34 o
   3   5  14       20.74       35.73     32.17 o
   4   5  14        6.82       34.68     35.73 o
   5   5  14       12.85       32.93     31.02 o
   6   5  14       47.11       64.41     33.51 o
   7   5  14       74.70       39.24     33.73 o
   8   5  14        0.30      -10.67     31.99 o
   9   5  14       50.92       -2.67     33.39 o
  10   5  14        9.13       34.73     38.34 o
  11   5  14       26.70       59.24     37.38 o
  12   5  14        4.92       38.30     36.54 o
  13   5  14       19.20       -5.95     37.81 o
  14   5  14       12.84        4.89     39.32 o
  15   5  14        0.30       26.04     41.51 o
   0   6  14        9.73        0.94     75.09 o
   1   6  14        4.13       -6.00     38.99 o
   2   0  15      256.17      195.00     35.44 o
   4   0  15      843.17      787.25     51.45 o
   6   0  15     1263.95     1420.45     81.58 o
   8   0  15      452.41      575.31     46.64 o
  10   0  15     2056.34     2005.56     92.98 o
  12   0  15      454.77      439.10     73.18 o
  14   0  15       57.83       59.07     48.56 o
  16   0  15      596.64      598.62     71.64 o
  18   0  15       70.26      -13.48     43.94 o
  20   0  15       16.91       44.97     49.18 o
  22   0  15       15.37       24.45     53.33 o
  24   0  15       26.38       88.53     69.35 o
  26   0  15        6.04       39.35     67.95 o
   1   1  15      300.16      305.79     29.72 o
   2   1  15      404.85      371.12     31.92 o
   3   1  15      211.51      181.67     26.55 o
   4   1  15      392.20      477.03     42.61 o
   5   1  15       58.57       56.00     19.52 o
   6   1  15      113.00       65.67     24.53 o
   7   1  15      126.55      113.02     26.67 o
   8   1  15       28.10       -2.03     24.24 o
   9   1  15       55.22       59.34     27.43 o
  10   1  15        7.09        6.33     26.07 o
  11   1  15      159.36      148.43     31.46 o
  12   1  15       75.67       78.48     30.46 o
  13   1  15      129.86      132.85     30.23 o
  14   1  15      276.73      435.29     39.71 o
  15   1  15       59.81       62.11     33.01 o
  16   1  15      209.17      146.21     34.75 o
  17   1  15      121.82      183.67     35.87 o
  18   1  15       14.44       -4.10     31.26 o
  19   1  15      198.37      141.17     41.85 o
  20   1  15        2.10       58.00     37.98 o
  21   1  15      237.26      256.02     46.29 o
  22   1  15       93.23       91.01     42.37 o
  23   1  15       23.26      126.81     44.35 o
  24   1  15       64.02       37.86     44.72 o
  25   1  15       13.47       33.17     44.45 o
  26   1  15        2.63        5.86     62.85 o
   1   2  15      565.89      573.20     34.16 o
   2   2  15       13.48      -17.57     17.60 o
   3   2  15      107.42       89.56     21.10 o
   4   2  15       29.76       -5.44     20.24 o
   5   2  15       33.57       51.71     23.43 o
   6   2  15      171.29      153.85     27.87 o
   7   2  15       12.23        0.73     23.71 o
   8   2  15       27.13        2.33     24.25 o
   9   2  15      294.94      288.73     32.80 o
  10   2  15      235.41      259.78     32.93 o
  11   2  15      158.47      142.13     28.88 o
  12   2  15      123.71      147.61     29.41 o
  13   2  15      901.49      998.24     56.21 o
  14   2  15      190.40      219.41     37.16 o
  15   2  15        3.53       -0.93     32.46 o
  16   2  15        5.72        4.54     32.95 o
  17   2  15       83.66       40.30     37.47 o
  18   2  15        6.94        7.68     32.83 o
  19   2  15       94.47       75.42     36.05 o
  20   2  15       10.56       28.07     37.76 o
  21   2  15       11.63       55.51     39.25 o
  22   2  15        4.10       14.93     39.16 o
  23   2  15        3.05        1.90     40.99 o
  24   2  15       12.25       -0.61     48.02 o
  25   2  15       26.69       -6.98     49.40 o
   1   3  15      283.81      260.37     25.05 o
   2   3  15      627.29      626.28     36.77 o
   3   3  15       21.61       37.76     19.55 o
   4   3  15      717.30      718.92     35.51 o
   5   3  15       45.48       65.53     23.99 o
   6   3  15       82.77       95.58     28.18 o
   7   3  15      314.78      321.86     32.46 o
   8   3  15       81.35       59.85     25.76 o
   9   3  15      146.50      131.47     27.85 o
  10   3  15      129.90      121.37     27.52 o
  11   3  15       23.61       30.11     29.93 o
  12   3  15       15.68        3.29     28.91 o
  13   3  15        7.33       41.81     31.94 o
  14   3  15       14.33       -0.05     36.02 o
  15   3  15       46.44       44.79     33.05 o
  16   3  15       12.14       43.46     33.57 o
  17   3  15        1.61        2.52     34.03 o
  18   3  15        3.51        4.29     34.48 o
  19   3  15        3.98        1.76     35.88 o
  20   3  15        4.13        7.07     37.66 o
  21   3  15       22.62      -31.54     47.32 o
  22   3  15        0.19       68.01     53.58 o
  23   3  15        1.07       11.12     56.87 o
   1   4  15      120.32       82.92     26.55 o
   2   4  15        6.96       32.53     22.84 o
   3   4  15      117.50      105.87     26.32 o
   4   4  15      108.17       92.29     24.86 o
   5   4  15       80.79       83.49     34.57 o
   6   4  15      127.42      116.58     25.85 o
   7   4  15       80.38       21.37     26.76 o
   8   4  15       63.76      113.44     33.27 o
   9   4  15       47.86       38.95     30.16 o
  10   4  15       20.98        2.76     31.10 o
  11   4  15       13.68       31.59     32.46 o
  12   4  15       25.34       66.89     33.87 o
  13   4  15       93.57      112.90     38.03 o
  14   4  15       34.93       63.01     40.11 o
  15   4  15       35.98      -39.01     36.74 o
  16   4  15       75.49       73.44     42.29 o
  17   4  15        6.39      -15.73     39.64 o
  18   4  15       27.27      116.62     44.83 o
  19   4  15        7.26        7.92     43.66 o
   1   5  15       29.27      -15.28     29.66 o
   2   5  15       38.03       47.48     48.28 o
   3   5  15        1.04      -35.52     32.80 o
   4   5  15       12.73       -4.51     43.27 o
   5   5  15       45.68       71.56     34.85 o
   6   5  15       11.42       12.36     41.71 o
   7   5  15       25.56       49.15     34.69 o
   8   5  15        1.89        2.32     34.18 o
   9   5  15       35.64       86.40     37.35 o
  10   5  15       34.64       27.07     36.65 o
  11   5  15        1.04       -4.89     34.66 o
  12   5  15        6.69      -18.15     40.37 o
  13   5  15        7.97        1.61     39.08 o
  14   5  15       20.11       69.16     42.88 o
   0   0  16      444.90      336.62     73.37 o
   2   0  16      358.54      362.09     55.02 o
   4   0  16     1741.41     1741.56     87.44 o
   6   0  16      510.15      588.52     52.38 o
   8   0  16      208.31      204.41     37.99 o
  10   0  16      132.54      242.87     41.04 o
  12   0  16      106.12      102.04     47.40 o
  14   0  16      102.49      142.43     68.20 o
  16   0  16      440.64      531.70     73.02 o
  18   0  16       67.25      134.46     55.72 o
  20   0  16       30.83       81.27     57.04 o
  22   0  16       27.85       70.20     65.11 o
  24   0  16       57.09       41.32     68.88 o
  26   0  16       39.12      125.12     74.37 o
   0   1  16       80.38      123.76     38.16 o
   1   1  16      261.94      211.45     29.84 o
   2   1  16       15.87       22.07     23.64 o
   3   1  16      110.61      142.70     29.01 o
   4   1  16       87.24       71.59     28.80 o
   5   1  16      253.90      210.13     29.02 o
   6   1  16      100.11       72.86     26.17 o
   7   1  16       19.64        8.92     24.73 o
   8   1  16      489.09      392.74     37.54 o
   9   1  16       12.50      -12.35     28.39 o
  10   1  16      253.13      228.91     43.26 o
  11   1  16      337.73      370.55     40.04 o
  12   1  16      146.42      143.82     34.63 o
  13   1  16       10.73       68.86     36.82 o
  14   1  16      416.48      486.88     47.11 o
  15   1  16       74.15       68.44     39.70 o
  16   1  16       21.95       -5.17     33.41 o
  17   1  16      169.17      132.89     36.07 o
  18   1  16        9.59      -26.46     35.80 o
  19   1  16       11.55       30.11     45.68 o
  20   1  16        1.64       22.56     40.02 o
  21   1  16       71.17       36.90     39.18 o
  22   1  16       37.18       54.79     41.69 o
  23   1  16       70.67      145.08     47.06 o
  24   1  16       13.13       -8.66     43.19 o
  25   1  16        4.10       82.03     59.10 o
   0   2  16       29.07       39.35     40.37 o
   1   2  16      388.56      395.88     31.68 o
   2   2  16       31.11       49.44     21.55 o
   3   2  16      955.12      916.00     40.17 o
   4   2  16      286.68      266.10     32.37 o
   5   2  16       67.38       37.88     25.70 o
   6   2  16       46.35       -7.50     25.09 o
   7   2  16        3.70       18.99     25.62 o
   8   2  16       43.68       21.51     28.60 o
   9   2  16      115.25      128.60     32.01 o
  10   2  16       12.60       38.28     29.61 o
  11   2  16      573.15      592.35     45.81 o
  12   2  16        4.39        5.48     29.47 o
  13   2  16       53.76       45.55     44.96 o
  14   2  16        3.01       25.30     30.70 o
  15   2  16       14.05       15.64     30.60 o
  16   2  16       97.34      139.63     40.52 o
  17   2  16       11.99      -35.29     32.18 o
  18   2  16       13.71      -48.86     32.57 o
  19   2  16       47.74      -10.03     37.98 o
  20   2  16       87.89       84.64     42.06 o
  21   2  16        9.32       19.05     41.24 o
  22   2  16        9.55       48.85     42.56 o
  23   2  16       46.54       -4.86     46.73 o
  24   2  16       12.99      -27.86     48.34 o
   0   3  16      454.41      450.86     52.28 o
   1   3  16       42.66       55.73     22.71 o
   2   3  16      136.26      102.27     29.92 o
   3   3  16       98.63       84.25     23.45 o
   4   3  16      102.30      107.81     28.31 o
   5   3  16       87.09       42.12     30.69 o
   6   3  16       46.57       39.81     28.06 o
   7   3  16      158.75      146.74     31.62 o
   8   3  16       97.83       97.22     27.89 o
   9   3  16      201.98      165.30     36.11 o
  10   3  16       67.18       31.95     32.14 o
  11   3  16      154.78      147.82     39.39 o
  12   3  16      190.02      134.67     36.03 o
  13   3  16        1.78      -12.76     32.74 o
  14   3  16      105.38      134.32     39.21 o
  15   3  16       41.71       53.19     36.90 o
  16   3  16        0.15      -33.39     34.32 o
  17   3  16        1.26      -20.03     34.66 o
  18   3  16       34.86       73.96     38.93 o
  19   3  16       23.35       34.65     39.33 o
  20   3  16        3.26      -32.07     40.11 o
  21   3  16       36.92       24.96     51.16 o
  22   3  16        1.25       48.97     59.39 o
   0   4  16       50.37      165.29     41.88 o
   1   4  16       56.30       46.31     31.26 o
   2   4  16      141.99       90.28     28.02 o
   3   4  16      108.50      103.04     24.71 o
   4   4  16       60.07       16.50     26.02 o
   5   4  16        9.29      -20.61     23.35 o
   6   4  16       73.76       78.82     27.42 o
   7   4  16       91.34       93.98     28.69 o
   8   4  16        5.22       26.86     30.85 o
   9   4  16       47.80       69.18     32.87 o
  10   4  16        1.32       24.18     32.88 o
  11   4  16        6.91       46.49     33.84 o
  12   4  16       18.04       51.89     52.72 o
  13   4  16        8.45       15.68     36.84 o
  14   4  16        9.90        5.91     37.27 o
  15   4  16       19.09      117.43     44.58 o
  16   4  16        6.96      -18.84     39.97 o
  17   4  16       23.42       -6.68     41.31 o
  18   4  16       21.73       58.71     47.60 o
   0   5  16        1.35      -36.92     54.04 o
   1   5  16        7.56       13.63     34.05 o
   2   5  16        1.06       -7.58     33.47 o
   3   5  16        2.36      -12.57     42.26 o
   4   5  16        3.11        5.79     35.23 o
   5   5  16        2.02       20.33     36.80 o
   6   5  16        5.89        8.44     37.48 o
   7   5  16        8.73      -10.47     34.80 o
   8   5  16       51.99       23.86     44.06 o
   9   5  16       50.70       38.28     38.38 o
  10   5  16       22.10       36.25     37.77 o
  11   5  16        8.89        6.22     54.28 o
  12   5  16       22.73       80.54     43.93 o
   2   0  17     1477.10     1371.22     96.24 o
   4   0  17      700.94      509.41     64.01 o
   6   0  17       25.69       44.84     34.72 o
   8   0  17      168.64      209.30     45.23 o
  10   0  17       85.83      103.54     40.61 o
  12   0  17      328.98      344.23     64.73 o
  14   0  17      322.60      343.94     67.25 o
  16   0  17      140.03      237.64     62.36 o
  18   0  17       25.01       11.96     49.00 o
  20   0  17       47.84      -45.06     70.77 o
  22   0  17       12.80       19.59     61.82 o
  24   0  17       48.11       11.32     68.08 o
   1   1  17      660.50      631.03     47.95 o
   2   1  17       17.50       14.09     27.85 o
   3   1  17      291.91      266.59     43.53 o
   4   1  17       48.37       39.67     23.62 o
   5   1  17        7.29       -5.32     21.47 o
   6   1  17      298.94      240.35     41.97 o
   7   1  17      615.56      563.24     47.28 o
   8   1  17      212.39      161.28     35.12 o
   9   1  17       20.96       48.00     31.87 o
  10   1  17      111.01      124.23     36.09 o
  11   1  17      115.36       96.28     36.82 o
  12   1  17       49.61      -12.84     34.90 o
  13   1  17      375.04      413.72     51.35 o
  14   1  17      137.17      166.26     39.81 o
  15   1  17      445.24      474.78     49.45 o
  16   1  17       18.33      -25.32     35.81 o
  17   1  17       93.73      114.03     40.01 o
  18   1  17       98.06       71.13     39.41 o
  19   1  17       24.10       38.86     39.07 o
  20   1  17        5.04      -53.73     35.82 o
  21   1  17       21.79      -27.40     40.19 o
  22   1  17       29.09       95.59     45.85 o
  23   1  17        2.78       25.10     44.20 o
  24   1  17        8.22        9.67     55.20 o
   1   2  17      490.84      534.47     39.26 o
   2   2  17        0.74      -22.50     26.01 o
   3   2  17       95.20      119.83     25.04 o
   4   2  17       27.12       25.32     27.85 o
   5   2  17      279.53      280.62     36.65 o
   6   2  17      244.64      263.03     38.70 o
   7   2  17      398.48      407.65     42.87 o
   8   2  17       18.64       37.18     34.04 o
   9   2  17       84.95      109.42     36.92 o
  10   2  17       16.51       54.61     35.32 o
  11   2  17      225.17      297.26     44.10 o
  12   2  17      104.43       88.82     34.15 o
  13   2  17       24.01       45.10     31.97 o
  14   2  17       40.61       10.29     36.16 o
  15   2  17       18.39      -18.78     34.59 o
  16   2  17       43.57       32.32     37.54 o
  17   2  17       24.75      -21.34     37.62 o
  18   2  17        3.36       42.19     37.30 o
  19   2  17       81.94       87.14     41.91 o
  20   2  17       15.94      -11.60     40.47 o
  21   2  17       96.74      152.86     45.95 o
  22   2  17       21.02       56.14     50.19 o
  23   2  17       14.86       18.11     47.31 o
   1   3  17       19.95       46.42     23.88 o
   2   3  17        7.84       -6.35     22.21 o
   3   3  17      199.85      200.53     26.71 o
   4   3  17       58.79      100.19     31.00 o
   5   3  17      139.90      136.38     36.27 o
   6   3  17       15.69        9.76     29.30 o
   7   3  17       44.07       45.95     33.70 o
   8   3  17       89.72       66.61     30.44 o
   9   3  17       32.89       25.16     32.53 o
  10   3  17       74.77       98.81     36.23 o
  11   3  17       37.67       79.27     34.37 o
  12   3  17        6.96       97.35     36.77 o
  13   3  17      107.44      128.58     38.10 o
  14   3  17       38.42       26.18     34.21 o
  15   3  17       31.95       37.40     36.21 o
  16   3  17       75.07       69.58     38.77 o
  17   3  17        5.62       16.74     38.21 o
  18   3  17        2.01        1.99     37.82 o
  19   3  17        6.46      -53.46     39.45 o
  20   3  17        9.13      -31.26     49.06 o
  21   3  17        8.68       29.99     59.44 o
   1   4  17        7.51       19.10     26.23 o
   2   4  17      180.10      111.94     33.69 o
   3   4  17        6.67        7.14     26.75 o
   4   4  17      128.61      117.19     29.89 o
   5   4  17        2.39       26.47     29.10 o
   6   4  17       72.17       65.17     34.64 o
   7   4  17        6.58      -30.24     27.04 o
   8   4  17        0.82       38.02     29.09 o
   9   4  17        2.85      -37.78     26.87 o
  10   4  17      175.78      159.67     33.24 o
  11   4  17       10.05       -6.29     31.21 o
  12   4  17       15.24      107.48     40.09 o
  13   4  17        0.55       12.38     40.29 o
  14   4  17        5.22       41.75     41.71 o
  15   4  17        0.25       27.23     42.16 o
  16   4  17        2.64        5.68     48.89 o
  17   4  17       12.02      -18.30     45.02 o
   1   5  17        0.99      -28.67     41.15 o
   2   5  17        5.75       -3.51     42.36 o
   3   5  17        1.89      -10.64     49.05 o
   4   5  17        2.71       14.04     38.53 o
   5   5  17       44.76        6.02     39.00 o
   6   5  17       11.14       44.75     40.02 o
   7   5  17        2.40       30.32     59.05 o
   8   5  17       26.96       35.78     39.70 o
   9   5  17       23.25       28.76     38.68 o
   0   0  18       28.59       51.41     61.23 o
   2   0  18      120.17      121.39     48.49 o
   4   0  18      139.25      208.25     43.60 o
   6   0  18       81.93       29.11     35.00 o
   8   0  18      419.65      406.03     77.68 o
  10   0  18      133.44      116.14     39.18 o
  12   0  18      855.28      843.66    106.69 o
  14   0  18      531.28      591.78     94.75 o
  16   0  18      182.03      166.26     57.65 o
  18   0  18       56.00       20.00     52.01 o
  20   0  18       96.75      158.17     69.21 o
  22   0  18        0.11       56.21     65.98 o
  24   0  18       13.63       60.00     69.36 o
   0   1  18      828.16      760.82     77.44 o
   1   1  18      501.92      624.59     50.29 o
   2   1  18        7.51       -6.37     30.48 o
   3   1  18      660.79      604.75     49.56 o
   4   1  18      202.53      142.08     31.09 o
   5   1  18       16.56       22.85     25.37 o
   6   1  18      208.70      190.24     28.94 o
   7   1  18       97.34       66.78     31.65 o
   8   1  18      138.41      175.89     42.18 o
   9   1  18       19.04       -9.39     36.03 o
  10   1  18       94.67       58.46     38.87 o
  11   1  18      137.80      117.05     41.43 o
  12   1  18       11.10       59.10     40.12 o
  13   1  18       10.77       26.09     38.85 o
  14   1  18       31.47       45.05     42.60 o
  15   1  18       50.74      123.70     41.30 o
  16   1  18       23.57      -12.82     40.19 o
  17   1  18        4.71      -20.80     37.79 o
  18   1  18       11.10        1.64     38.83 o
  19   1  18       58.01        7.37     40.05 o
  20   1  18       18.32        9.87     41.41 o
  21   1  18       14.62      -14.54     41.55 o
  22   1  18       40.29       75.73     45.76 o
  23   1  18       56.01       20.63     56.05 o
   0   2  18      908.78      882.11     95.70 o
   1   2  18      101.79       24.78     36.59 o
   2   2  18       11.43      -50.97     33.98 o
   3   2  18       12.84      -41.50     27.66 o
   4   2  18      122.18       64.53     34.80 o
   5   2  18      501.21      449.03     49.31 o
   6   2  18       34.95       75.18     36.04 o
   7   2  18       77.98       81.11     36.71 o
   8   2  18       24.38       25.90     41.63 o
   9   2  18      189.72      199.68     41.51 o
  10   2  18       32.55       27.47     39.29 o
  11   2  18       80.30      119.76     39.48 o
  12   2  18       93.08       47.80     35.94 o
  13   2  18        7.90      -21.20     33.44 o
  14   2  18        0.78      -13.40     36.01 o
  15   2  18       56.91       10.72     36.88 o
  16   2  18        7.16       20.54     39.01 o
  17   2  18       79.93      105.40     46.27 o
  18   2  18        0.62       22.01     41.81 o
  19   2  18       26.04      108.42     44.44 o
  20   2  18        1.61       -1.55     41.78 o
  21   2  18       12.14       15.39     46.91 o
  22   2  18        0.01      -11.37     56.85 o
   0   3  18      118.93       82.47     35.00 o
   1   3  18       32.56        5.45     24.71 o
   2   3  18       45.34       48.45     25.13 o
   3   3  18        8.82      -20.33     27.85 o
   4   3  18       83.11      109.79     35.43 o
   5   3  18       75.11       49.83     42.56 o
   6   3  18       48.03       63.07     35.05 o
   7   3  18       26.27      -26.37     32.83 o
   8   3  18       13.02      -25.40     33.08 o
   9   3  18       19.80      -11.06     33.11 o
  10   3  18       22.25       21.88     33.37 o
  11   3  18       44.64       86.73     37.45 o
  12   3  18        0.51       -7.24     34.51 o
  13   3  18        0.61       31.03     36.30 o
  14   3  18       19.42       57.27     37.23 o
  15   3  18       22.15       54.21     38.05 o
  16   3  18        8.94       47.94     40.04 o
  17   3  18        0.76      -49.80     37.06 o
  18   3  18       22.80      -14.24     44.31 o
  19   3  18        1.66       32.48     51.56 o
   0   4  18       27.50        3.01     62.13 o
   1   4  18        2.55      -13.81     30.55 o
   2   4  18       41.37       -4.28     32.73 o
   3   4  18       29.22        5.32     32.19 o
   4   4  18       41.71       -7.23     28.53 o
   5   4  18        0.49        6.06     28.30 o
   6   4  18        5.96       12.22     28.82 o
   7   4  18        5.98        7.47     27.89 o
   8   4  18        6.22       -0.96     28.28 o
   9   4  18        4.23      -18.59     29.29 o
  10   4  18        4.59       -7.03     31.01 o
  11   4  18       20.32       12.06     31.48 o
  12   4  18      146.29      105.96     35.23 o
  13   4  18       28.61       89.65     34.03 o
  14   4  18        7.96       39.61     43.09 o
  15   4  18        5.25       30.62     44.79 o
   0   5  18      122.08      160.76     71.30 o
   1   5  18        0.69       33.37     45.57 o
   2   5  18        9.77      -35.66     44.73 o
   3   5  18       13.75        0.79     44.54 o
   4   5  18        1.25       -0.25     46.14 o
   5   5  18        8.87       29.17     46.18 o
   6   5  18        8.99       89.12     41.88 o
   2   0  19       21.44       73.96     47.34 o
   4   0  19      122.30      129.51     50.82 o
   6   0  19      223.48      169.51     43.99 o
   8   0  19      509.68      575.58    106.92 o
  10   0  19      672.23      642.38     80.16 o
  12   0  19      267.13      369.87     84.00 o
  14   0  19       43.78      115.26     70.27 o
  16   0  19       38.07       77.64     69.42 o
  18   0  19       38.29      182.83     73.17 o
  20   0  19       20.50      -10.47    130.93 o
  22   0  19        3.46      -15.15     65.57 o
   1   1  19      193.98      185.70     38.58 o
   2   1  19       93.95       15.00     41.54 o
   3   1  19      239.08      185.83     38.80 o
   4   1  19      157.10      162.07     35.52 o
   5   1  19      236.35      224.99     33.72 o
   6   1  19       57.49       59.24     34.58 o
   7   1  19      131.00      104.46     41.60 o
   8   1  19       60.76       60.60     39.38 o
   9   1  19       14.83      -21.76     48.19 o
  10   1  19      135.08      160.47     43.84 o
  11   1  19        2.58       26.41     41.07 o
  12   1  19       12.01      -31.93     40.90 o
  13   1  19       22.44        4.65     46.60 o
  14   1  19        6.01        3.35     47.96 o
  15   1  19       12.20      -12.68     40.32 o
  16   1  19      176.56      236.61     57.48 o
  17   1  19       98.56       26.25     45.07 o
  18   1  19        6.33       -1.44     41.12 o
  19   1  19       11.85        8.48     42.29 o
  20   1  19       14.77       -9.18     43.14 o
  21   1  19       32.13       44.70     46.42 o
  22   1  19       16.62       96.73     57.78 o
   1   2  19      239.71      204.60     45.54 o
   2   2  19       19.83       90.72     40.01 o
   3   2  19       39.23      -42.92     28.62 o
   4   2  19      108.26      184.19     44.94 o
   5   2  19       32.29       49.28     39.21 o
   6   2  19        4.58      -63.53     48.08 o
   7   2  19      262.45      304.49     51.28 o
   8   2  19       12.70       84.26     41.54 o
   9   2  19       51.77       90.31     44.31 o
  10   2  19       29.41      -34.84     38.62 o
  11   2  19       27.48       43.02     41.18 o
  12   2  19       31.05       21.54     37.54 o
  13   2  19       82.99      144.54     47.76 o
  14   2  19       17.06       76.69     46.89 o
  15   2  19       11.87       -2.47     38.96 o
  16   2  19       24.84      -21.64     41.96 o
  17   2  19       64.40        4.48     42.82 o
  18   2  19        8.81      -39.89     39.89 o
  19   2  19       22.18        3.69     48.38 o
  20   2  19        5.38      -62.53     53.71 o
  21   2  19        1.21      -68.75     54.86 o
   1   3  19       78.55      103.46     36.03 o
   2   3  19       95.60       94.93     35.55 o
   3   3  19       21.75       -4.42     39.30 o
   4   3  19       61.35       65.76     35.69 o
   5   3  19       53.75       46.40     35.55 o
   6   3  19       25.91       11.43     35.42 o
   7   3  19       44.33      -16.60     35.58 o
   8   3  19      101.11       70.70     38.93 o
   9   3  19       24.65      -13.55     34.12 o
  10   3  19       85.52      101.30     38.30 o
  11   3  19        5.10       35.18     37.41 o
  12   3  19       64.36       -2.14     37.42 o
  13   3  19       16.05       37.08     38.57 o
  14   3  19        7.31      -22.59     37.94 o
  15   3  19        2.05        0.31     39.20 o
  16   3  19       22.84       18.01     45.86 o
  17   3  19        1.09      -11.95     48.25 o
  18   3  19        7.95       28.90     53.87 o
   1   4  19        5.30      -10.21     37.47 o
   2   4  19        9.51      -45.20     35.66 o
   3   4  19        7.82      -11.56     33.42 o
   4   4  19        1.75      -33.16     28.84 o
   5   4  19        5.44       10.79     28.62 o
   6   4  19        0.15       38.82     45.68 o
   7   4  19        6.16       43.45     31.67 o
   8   4  19       25.50       23.98     39.43 o
   9   4  19        0.59      -15.17     30.67 o
  10   4  19       23.56       29.96     36.73 o
  11   4  19        2.76       71.79     35.77 o
  12   4  19       17.01       47.34     34.17 o
  13   4  19        5.32      -26.06     48.48 o
   0   0  20      496.25      417.74     96.97 o
   2   0  20       75.46       18.02     51.02 o
   4   0  20      103.67      130.52     54.49 o
   6   0  20      143.69      135.54     68.28 o
   8   0  20        2.93       12.14     51.62 o
  10   0  20      276.28      290.23    108.98 o
  12   0  20      345.53      431.59     88.99 o
  14   0  20        8.31       27.20     66.76 o
  16   0  20       33.91       34.07     83.81 o
  18   0  20       47.64      -57.38     59.05 o
  20   0  20       83.87      112.62     78.45 o
   0   1  20        1.27       15.01     48.86 o
   1   1  20       40.55      -17.40     34.23 o
   2   1  20       62.35       64.78     38.80 o
   3   1  20       79.87       63.48     38.29 o
   4   1  20       26.66        4.02     38.80 o
   5   1  20      172.15       98.24     40.99 o
   6   1  20        9.44      -11.50     36.85 o
   7   1  20       42.03       28.12     42.09 o
   8   1  20       33.79       -9.95     41.21 o
   9   1  20       56.92      110.49     45.56 o
  10   1  20       30.40      126.03     47.29 o
  11   1  20        9.17        3.92     44.34 o
  12   1  20      120.19      162.57     49.92 o
  13   1  20       77.16       86.23     51.71 o
  14   1  20       95.15       34.07     51.69 o
  15   1  20       87.39       80.71     46.29 o
  16   1  20       34.29        2.22     41.51 o
  17   1  20       38.43       22.41     46.29 o
  18   1  20        3.66      -35.85     41.67 o
  19   1  20        0.57      -33.38     43.31 o
  20   1  20        9.86      -20.70     44.61 o
  21   1  20       19.67       64.21     59.39 o
   0   2  20      180.90      105.44     61.57 o
   1   2  20       99.88       65.67     42.86 o
   2   2  20       18.25       61.70     41.47 o
   3   2  20      365.75      297.02     56.58 o
   4   2  20       23.46        8.57     39.51 o
   5   2  20        4.38        5.29     40.34 o
   6   2  20       29.26       42.36     44.39 o
   7   2  20       15.94       30.67     41.87 o
   8   2  20        1.16       19.74     41.88 o
   9   2  20        7.42       36.31     43.96 o
  10   2  20        2.22       50.04     46.54 o
  11   2  20        9.27      -36.52     42.40 o
  12   2  20        3.83        4.73     44.91 o
  13   2  20       14.04       -2.26     38.98 o
  14   2  20       35.53       26.77     40.49 o
  15   2  20       43.62       54.33     45.04 o
  16   2  20        6.40      -42.50     42.91 o
  17   2  20        1.30       85.83    128.38 o
  18   2  20        9.75       38.93     54.16 o
  19   2  20       21.90      -47.54     53.05 o
   0   3  20      430.71      363.45     77.43 o
   1   3  20       16.50       78.75     35.93 o
   2   3  20        5.48       -4.11     33.85 o
   3   3  20        7.87      -30.36     33.48 o
   4   3  20       24.13        1.89     35.48 o
   5   3  20        3.09      -42.38     33.98 o
   6   3  20       11.36      -19.90     36.24 o
   7   3  20       27.49       37.64     38.41 o
   8   3  20       13.42      -37.13     37.33 o
   9   3  20       71.18       73.62     39.44 o
  10   3  20        0.65      -24.51     36.02 o
  11   3  20        3.64      -12.88     41.37 o
  12   3  20      116.74       30.55     39.74 o
  13   3  20        0.52       87.47     52.04 o
  14   3  20       19.41       71.05     47.45 o
  15   3  20       35.25       25.30     47.86 o
  16   3  20        1.47      -26.46     51.25 o
   0   4  20       37.53       92.24     63.53 o
   1   4  20        4.17       -8.46     39.60 o
   2   4  20       14.04      -18.48     42.01 o
   3   4  20        9.49       -9.36     40.61 o
   4   4  20       11.96       21.36     41.50 o
   5   4  20       14.37      -34.99     30.32 o
   6   4  20        3.02       51.71     33.36 o
   7   4  20        4.52       17.26     32.93 o
   8   4  20        1.44       -5.50     32.40 o
   9   4  20        3.56       -7.07     42.27 o
  10   4  20       35.86       35.76     43.92 o
  11   4  20        5.87       27.57     42.89 o
   2   0  21      275.99      259.22     64.04 o
   4   0  21        6.35        4.93     49.01 o
   6   0  21       48.91       79.01     57.66 o
   8   0  21      479.10      485.88    104.58 o
  10   0  21      283.23      247.91     95.02 o
  12   0  21       53.76       13.66     68.56 o
  14   0  21       30.84      -31.40     77.82 o
  16   0  21       18.92      -34.75     86.22 o
  18   0  21       43.29       31.10     65.51 o
  20   0  21        5.89        5.74     71.28 o
   1   1  21      150.67      182.23     48.60 o
   2   1  21       13.03       19.90     41.29 o
   3   1  21       44.35      -11.83     40.75 o
   4   1  21       54.65       47.46     43.51 o
   5   1  21        9.17      -46.71     41.35 o
   6   1  21       10.13      -55.78     40.27 o
   7   1  21      203.39      157.02     47.79 o
   8   1  21       56.78       60.31     45.98 o
   9   1  21       14.06      -24.07     42.21 o
  10   1  21      159.24      170.55     52.93 o
  11   1  21       17.72      -30.00     46.20 o
  12   1  21       49.97       53.24     53.32 o
  13   1  21       49.12       32.31     51.26 o
  14   1  21       27.40       34.75     53.62 o
  15   1  21       20.73      -18.31     45.21 o
  16   1  21        6.93       65.33     88.02 o
  17   1  21        8.24       26.75     49.14 o
  18   1  21       19.63        4.78     45.60 o
  19   1  21        5.51      -13.05     61.88 o
   1   2  21       49.50       71.27     45.55 o
   2   2  21       51.88      244.04    163.82 o
   3   2  21       39.29       36.65     43.42 o
   4   2  21       18.64      -14.02     40.92 o
   5   2  21      102.96       93.10     45.43 o
   6   2  21       60.98       60.11     47.82 o
   7   2  21       17.13       19.19     42.13 o
   8   2  21       55.88       64.53     46.05 o
   9   2  21        5.03        7.50     44.70 o
  10   2  21       27.30       33.82     47.33 o
  11   2  21        9.12      -18.23     43.94 o
  12   2  21       34.78      -12.14     45.97 o
  13   2  21        1.45       32.05     40.58 o
  14   2  21       19.67       33.29     44.54 o
  15   2  21        6.40      -15.61     45.38 o
  16   2  21        3.29       25.26     54.56 o
  17   2  21       15.39       20.38     55.27 o
   1   3  21       70.29       49.02     41.55 o
   2   3  21        0.24      -11.99     40.10 o
   3   3  21        7.84      -19.03     34.97 o
   4   3  21       48.09       34.41     38.36 o
   5   3  21        2.58       24.87     37.81 o
   6   3  21       10.97        0.58     38.66 o
   7   3  21        3.54      -14.78     49.18 o
   8   3  21        5.70      -54.36     36.24 o
   9   3  21       94.74      111.44     41.41 o
  10   3  21       14.20       78.78     40.72 o
  11   3  21        3.33       22.65     45.64 o
  12   3  21       10.75       14.99     47.49 o
  13   3  21        0.90       15.89     47.99 o
  14   3  21       25.06       27.75     51.25 o
   1   4  21       15.09       11.13     44.04 o
   2   4  21       27.98       76.73     45.06 o
   3   4  21        1.10       70.02     45.91 o
   4   4  21       17.72       10.64     42.87 o
   5   4  21        0.09      -37.48     42.38 o
   6   4  21        1.67      -42.91     43.19 o
   7   4  21        7.90       68.25     51.47 o
   0   0  22      198.82       66.70    167.05 o
   2   0  22       47.46      -32.39     51.54 o
   4   0  22       28.21        8.80     60.99 o
   6   0  22        1.66       22.95     64.91 o
   8   0  22      129.56      179.69     74.30 o
  10   0  22       78.42       92.68    134.99 o
  12   0  22       93.83       56.21     82.92 o
  14   0  22       91.86        0.65     85.54 o
  16   0  22       50.50       59.28     90.66 o
  18   0  22       42.39      100.34     74.10 o
   0   1  22        4.55      -39.74     58.31 o
   1   1  22       40.15      -42.63     41.25 o
   2   1  22       27.25      -11.58     44.43 o
   3   1  22      101.88      103.57     47.57 o
   4   1  22       35.29       39.92     54.58 o
   5   1  22       40.01       20.04     44.32 o
   6   1  22       49.66        2.65     56.33 o
   7   1  22       20.90       -0.55     44.27 o
   8   1  22        1.03      -15.02     44.97 o
   9   1  22       15.23      -13.96     50.68 o
  10   1  22       12.10      -37.37     49.59 o
  11   1  22        7.26      -73.55     49.03 o
  12   1  22       29.32      112.79     58.55 o
  13   1  22       10.75       23.77     71.53 o
  14   1  22        9.88      -16.22     53.79 o
  15   1  22       27.14      107.04     71.30 o
  16   1  22       11.34       -6.35     46.95 o
  17   1  22        3.13      -41.91     59.59 o
   0   2  22       68.69       22.54     61.33 o
   1   2  22        1.07       23.82     54.68 o
   2   2  22        2.20      -14.47     41.37 o
   3   2  22       17.89      -32.95     41.58 o
   4   2  22       18.95       23.50     45.21 o
   5   2  22       22.55       22.08     46.49 o
   6   2  22        4.12      -61.54     41.03 o
   7   2  22       16.57        7.31     45.95 o
   8   2  22       11.61      -34.43     45.74 o
   9   2  22       52.72      103.30     50.26 o
  10   2  22        6.71      -58.27     44.48 o
  11   2  22       73.35       79.08     53.26 o
  12   2  22        4.18       -3.45     52.48 o
  13   2  22       19.43      -17.48     47.76 o
  14   2  22        4.22       63.72     57.06 o
  15   2  22       16.12       61.11     68.30 o
   0   3  22       47.29      150.39     71.15 o
   1   3  22       90.44       76.79     48.05 o
   2   3  22       15.21       48.09     44.97 o
   3   3  22       20.60       60.29     46.58 o
   4   3  22        7.58       20.61     45.03 o
   5   3  22        4.04      -12.35     39.59 o
   6   3  22       19.80       30.44     42.49 o
   7   3  22       34.28       -6.27     43.58 o
   8   3  22        5.68      -61.18     40.79 o
   9   3  22       22.19      -33.28     47.55 o
  10   3  22        0.58      -44.75     48.08 o
  11   3  22        4.60       19.01     48.94 o
  12   3  22        1.98       80.31     57.18 o
   2   0  23       11.44      -11.80     73.71 o
   4   0  23      107.13       25.08     79.92 o
   6   0  23        6.75        6.02     78.51 o
   8   0  23       13.57      -47.55     91.96 o
  10   0  23      176.35       37.71     87.64 o
  12   0  23       58.22       48.49    133.30 o
  14   0  23       33.13       38.14     89.11 o
  16   0  23       51.10       67.99     99.56 o
   1   1  23       24.57        9.63     44.46 o
   2   1  23       21.55       25.11     58.11 o
   3   1  23       35.17      -12.62     44.35 o
   4   1  23        4.12        9.28     45.70 o
   5   1  23      148.05      123.53     51.90 o
   6   1  23        8.11       91.40     54.84 o
   7   1  23        0.47      -36.98     51.67 o
   8   1  23       57.10       22.87     52.19 o
   9   1  23        0.46       -1.60     52.39 o
  10   1  23        0.68       23.93     55.73 o
  11   1  23       15.00       71.00     57.76 o
  12   1  23       11.96       57.32     58.55 o
  13   1  23        7.03       20.36     56.71 o
  14   1  23        8.92      -63.07     60.09 o
  15   1  23       13.74      -44.72     60.09 o
   1   2  23       72.67      118.86     50.79 o
   2   2  23       16.00       44.47     49.55 o
   3   2  23       36.07       19.49     46.97 o
   4   2  23       16.20        9.09     44.98 o
   5   2  23        0.19       -9.31     46.58 o
   6   2  23       31.85       11.43     47.09 o
   7   2  23        7.68       14.20     46.80 o
   8   2  23        6.25      -24.27     46.42 o
   9   2  23       31.93       32.85     50.86 o
  10   2  23        4.22      -10.45     52.11 o
  11   2  23       20.00       60.52     55.71 o
  12   2  23        7.25      -10.20     55.87 o
  13   2  23        2.82       -9.76     54.22 o
   1   3  23       66.19       82.93     50.30 o
   2   3  23       25.86       95.53     48.44 o
   3   3  23        1.36        0.32     46.23 o
   4   3  23        9.96        6.27     47.41 o
   5   3  23        1.82       45.17     50.00 o
   6   3  23       23.72      106.19     70.67 o
   7   3  23       27.11      -14.07     43.05 o
   8   3  23        4.20      -36.05     44.32 o
   0   0  24        0.04     -139.21     92.81 o
   2   0  24       56.82      -56.22    107.99 o
   4   0  24       29.70        4.19    126.56 o
   6   0  24       37.24      106.50     93.04 o
   8   0  24       37.52      -16.66     84.69 o
  10   0  24       35.91       55.27    194.89 o
  12   0  24       15.59        4.56     94.36 o
  14   0  24        1.94      -32.55     87.00 o
   0   1  24        8.59      -94.63     63.09 o
   1   1  24       16.71       89.67     56.30 o
   2   1  24        6.36       33.39     55.00 o
   3   1  24       10.86       49.50     53.53 o
   4   1  24        0.83       24.99     50.92 o
   5   1  24        3.99       -3.95     51.34 o
   6   1  24        3.74       10.14     52.03 o
   7   1  24        6.89       40.21     55.27 o
   8   1  24       30.29       26.24     58.65 o
   9   1  24       27.41      173.01     70.25 o
  10   1  24        1.89      -34.27     61.80 o
  11   1  24       38.22       -6.33     65.88 o
  12   1  24       19.50       57.22     66.63 o
  13   1  24        2.96       15.90     64.00 o
   0   2  24      149.85      215.56     81.41 o
   1   2  24       59.84       30.30     49.58 o
   2   2  24        1.99       32.79     50.33 o
   3   2  24       36.33      124.11     55.07 o
   4   2  24       35.02       58.12     52.62 o
   5   2  24        0.57      -45.33     48.10 o
   6   2  24       13.48      -20.06     50.54 o
   7   2  24        4.23       42.74     58.66 o
   8   2  24       18.11      -15.45     56.59 o
   9   2  24       14.47       98.02     62.18 o
  10   2  24        5.85       39.64     58.52 o
   0   3  24        2.10      -14.58     89.34 o
   1   3  24       19.27       11.94     49.63 o
   2   0  25       13.88      -50.50     84.81 o
   4   0  25        5.97       50.37     86.20 o
   6   0  25       13.18      -10.03     85.01 o
   8   0  25       14.97      -29.64     83.81 o
  10   0  25        5.81        3.30     90.57 o
   1   1  25        1.91      -42.25     55.79 o
   2   1  25        1.21       91.54     62.84 o
   3   1  25       21.30       41.54     65.34 o
   4   1  25       15.46      -68.97     58.50 o
   5   1  25        5.23       36.06     63.29 o
   6   1  25       21.50      -53.92     58.87 o
   7   1  25        1.76       41.12     62.98 o
   8   1  25        0.09      -64.22     59.68 o
   9   1  25       11.33      -58.56     65.03 o
  10   1  25        3.88       21.24     65.91 o
   1   2  25       12.41       24.63     57.30 o
   2   2  25       25.03       -6.49     51.62 o
   3   2  25        1.60       -0.95     78.62 o
   4   2  25        3.17       -4.65     56.20 o
   5   2  25       18.98        3.31     57.64 o
   0   0  26       16.13      -60.75    116.43 o
   2   0  26        0.74       26.25     93.45 o
   4   0  26        5.22     -100.24     79.84 o
   6   0  26       38.07     -122.59     81.73 o
   0   1  26        0.25      -28.27     87.55 o
   1   1  26        0.14      -66.75     79.40 o
   2   1  26        2.24      -57.48     60.55 o
   3   1  26       20.89        7.48     68.16 o
   4   1  26        6.80       -4.32     66.37 o
 
